# Supplementary material for: Mining bioactive components in agricultural crop and food production residue for sustainable solutions: In silico screening for skin anti‐ageing properties
Source: Int J Cosmet Sci. 2025 Apr 15;47(5):793–806. doi: 10.1111/ics.13059 (PMC12489880; doi:10.1111/ics.13059)
Supplement: Supplementary file 2 — Data S2. [file ICS-47-793-s002.xlsx]

## Sheet: E1.ACFPR
Compound	Plant	Latin	Family	Agricultural Crop or Food Production Residue			Summary
(−) epicatechin	apple	Malus domestica	Rosaceae	leaves			Plant	No of components
(+) catechin	apple	Malus domestica	Rosaceae	leaves			apple	14
chlorogenic acid	apple	Malus domestica	Rosaceae	leaves			beetroot	26
phloridzin	apple	Malus domestica	Rosaceae	leaves			blueberry	72
procyanidin B1	apple	Malus domestica	Rosaceae	leaves			carrot	12
quercetin-3-O-galactoside	apple	Malus domestica	Rosaceae	leaves			cherry	12
4-hydroxybenzoic acid	apple	Malus domestica	Rosaceae	pomace			chokeberry	12
chlorogenic acid	apple	Malus domestica	Rosaceae	pomace			cranberry	58
phloridzin	apple	Malus domestica	Rosaceae	pomace			grapefruit	4
quercetin-3-O-galactoside	apple	Malus domestica	Rosaceae	pomace			grapevine	27
avicularin	apple	Malus domestica	Rosaceae	skin			lemon	8
chlorogenic acid	apple	Malus domestica	Rosaceae	skin			mandarin	3
epicatechin	apple	Malus domestica	Rosaceae	skin			onion	9
phloridzin	apple	Malus domestica	Rosaceae	skin			orange	7
rutin	apple	Malus domestica	Rosaceae	skin			peppers	34
betanidin	beetroot	Beta vulgaris	Amaranthaceae	root			plum	96
betanin	beetroot	Beta vulgaris	Amaranthaceae	root			rose hip	11
indicaxanthin	beetroot	Beta vulgaris	Amaranthaceae	root			tomato	122
isobetanidin	beetroot	Beta vulgaris	Amaranthaceae	root
isobetanin	beetroot	Beta vulgaris	Amaranthaceae	root
isoindicaxanthin	beetroot	Beta vulgaris	Amaranthaceae	root
isoportulacaxanthin II	beetroot	Beta vulgaris	Amaranthaceae	root
isoprebetanin	beetroot	Beta vulgaris	Amaranthaceae	root
miraxanthin V	beetroot	Beta vulgaris	Amaranthaceae	root
neobetanin	beetroot	Beta vulgaris	Amaranthaceae	root
prebetanin	beetroot	Beta vulgaris	Amaranthaceae	root
vulgaxanthin I/II	beetroot	Beta vulgaris	Amaranthaceae	root
vulgaxanthin IV	beetroot	Beta vulgaris	Amaranthaceae	root
(+)-catechin	beetroot	Beta vulgaris	Amaranthaceae	leaves
ferulic acid	beetroot	Beta vulgaris	Amaranthaceae	leaves
gallic acid	beetroot	Beta vulgaris	Amaranthaceae	leaves
chlorogenic acid	beetroot	Beta vulgaris	Amaranthaceae	leaves
caffeic acid	beetroot	Beta vulgaris	Amaranthaceae	leaves
kaempferol	beetroot	Beta vulgaris	Amaranthaceae	leaves
quercetin	beetroot	Beta vulgaris	Amaranthaceae	leaves
myricetin	beetroot	Beta vulgaris	Amaranthaceae	leaves
p-hydroxybenzoic acid	beetroot	Beta vulgaris	Amaranthaceae	leaves
p-coumaric acid	beetroot	Beta vulgaris	Amaranthaceae	leaves
protocatechuic acid	beetroot	Beta vulgaris	Amaranthaceae	leaves
syringic acid	beetroot	Beta vulgaris	Amaranthaceae	leaves
vanillic acid	beetroot	Beta vulgaris	Amaranthaceae	leaves
3-p-coumaroylquinic acid	blueberry	Vaccinium myrtillus	Ericaceae	fruit
4-O-caffeoylquinic acid	blueberry	Vaccinium myrtillus	Ericaceae	fruit
4-p-coumaroylquinic acid	blueberry	Vaccinium myrtillus	Ericaceae	fruit
5-O-caffeoylquinic acid	blueberry	Vaccinium myrtillus	Ericaceae	fruit
5-p-coumaroylquinic acid	blueberry	Vaccinium myrtillus	Ericaceae	fruit
cyanidin-3-O-arabinoside	blueberry	Vaccinium myrtillus	Ericaceae	fruit
cyanidin-3-O-galactoside	blueberry	Vaccinium myrtillus	Ericaceae	fruit
cyanidin-3-O-glucoside	blueberry	Vaccinium myrtillus	Ericaceae	fruit
delphinidin-3-O-arabinoside	blueberry	Vaccinium myrtillus	Ericaceae	fruit
delphinidin-3-O-galactoside	blueberry	Vaccinium myrtillus	Ericaceae	fruit
delphinidin-3-O-glucoside	blueberry	Vaccinium myrtillus	Ericaceae	fruit
gallic acid derivatives	blueberry	Vaccinium myrtillus	Ericaceae	fruit
caffeic acid derivatives	blueberry	Vaccinium myrtillus	Ericaceae	fruit
dicaffeoylquinic	blueberry	Vaccinium myrtillus	Ericaceae	fruit
ellagic acid	blueberry	Vaccinium myrtillus	Ericaceae	fruit
epicatechin	blueberry	Vaccinium myrtillus	Ericaceae	fruit
ferulic acid	blueberry	Vaccinium myrtillus	Ericaceae	fruit
gallic acid	blueberry	Vaccinium myrtillus	Ericaceae	fruit
p-coumaric acid hexoside	blueberry	Vaccinium myrtillus	Ericaceae	fruit
chlorogenic acid	blueberry	Vaccinium myrtillus	Ericaceae	fruit
isorhamnetin-3-arabinoside	blueberry	Vaccinium myrtillus	Ericaceae	fruit
isorhamnetin-3-glucoside	blueberry	Vaccinium myrtillus	Ericaceae	fruit
caffeic acid	blueberry	Vaccinium myrtillus	Ericaceae	fruit
catechin	blueberry	Vaccinium myrtillus	Ericaceae	fruit
kaempferol	blueberry	Vaccinium myrtillus	Ericaceae	fruit
kaempferol-3-(6"-acetyl)glucoside	blueberry	Vaccinium myrtillus	Ericaceae	fruit
kaempferol-3-glucoside	blueberry	Vaccinium myrtillus	Ericaceae	fruit
kaempferol-3-glucuronide	blueberry	Vaccinium myrtillus	Ericaceae	fruit
kaempferol-3-rhamnoside	blueberry	Vaccinium myrtillus	Ericaceae	fruit
quercetin	blueberry	Vaccinium myrtillus	Ericaceae	fruit
quercetin-3-(6"-acetyl)glucoside	blueberry	Vaccinium myrtillus	Ericaceae	fruit
quercetin-3-arabinoside	blueberry	Vaccinium myrtillus	Ericaceae	fruit
quercetin-3-galactoside	blueberry	Vaccinium myrtillus	Ericaceae	fruit
quercetin-3-glucoside	blueberry	Vaccinium myrtillus	Ericaceae	fruit
quercetin-3-glucuronide	blueberry	Vaccinium myrtillus	Ericaceae	fruit
quercetin-3-pentoside	blueberry	Vaccinium myrtillus	Ericaceae	fruit
quercetin-3-rhamnoside	blueberry	Vaccinium myrtillus	Ericaceae	fruit
quercetin-3-rutinoside	blueberry	Vaccinium myrtillus	Ericaceae	fruit
quercetin-7-rhamnoside	blueberry	Vaccinium myrtillus	Ericaceae	fruit
laricitrin-3-galactoside	blueberry	Vaccinium myrtillus	Ericaceae	fruit
laricitrin-3-glucoside	blueberry	Vaccinium myrtillus	Ericaceae	fruit
laricitrin-3-glucuronide	blueberry	Vaccinium myrtillus	Ericaceae	fruit
malvidin-3-O-arabinoside	blueberry	Vaccinium myrtillus	Ericaceae	fruit
malvidin-3-O-galactoside	blueberry	Vaccinium myrtillus	Ericaceae	fruit
malvidin-3-O-glucoside	blueberry	Vaccinium myrtillus	Ericaceae	fruit
myricetin	blueberry	Vaccinium myrtillus	Ericaceae	fruit
myricetin-3-glucuronide	blueberry	Vaccinium myrtillus	Ericaceae	fruit
myricetin-3-rhamnoside	blueberry	Vaccinium myrtillus	Ericaceae	fruit
myricetin-hexoside	blueberry	Vaccinium myrtillus	Ericaceae	fruit
myricetin-pentoside	blueberry	Vaccinium myrtillus	Ericaceae	fruit
peonidin-3-O-arabinoside	blueberry	Vaccinium myrtillus	Ericaceae	fruit
peonidin-3-O-galactoside	blueberry	Vaccinium myrtillus	Ericaceae	fruit
peonidin-3-O-glucoside	blueberry	Vaccinium myrtillus	Ericaceae	fruit
petunidin-3-O-arabinoside	blueberry	Vaccinium myrtillus	Ericaceae	fruit
petunidin-3-O-galactoside	blueberry	Vaccinium myrtillus	Ericaceae	fruit
petunidin-3-O-glucoside	blueberry	Vaccinium myrtillus	Ericaceae	fruit
protocatechuic	blueberry	Vaccinium myrtillus	Ericaceae	fruit
syringetin-3-galactoside	blueberry	Vaccinium myrtillus	Ericaceae	fruit
syringetin-3-glucoside	blueberry	Vaccinium myrtillus	Ericaceae	fruit
syringic acid	blueberry	Vaccinium myrtillus	Ericaceae	fruit
vanillic acid	blueberry	Vaccinium myrtillus	Ericaceae	fruit
catechin	blueberry	Vaccinium myrtillus	Ericaceae	leaves
epicatechin	blueberry	Vaccinium myrtillus	Ericaceae	leaves
kaempferol	blueberry	Vaccinium myrtillus	Ericaceae	leaves
myricetin	blueberry	Vaccinium myrtillus	Ericaceae	leaves
quercetin	blueberry	Vaccinium myrtillus	Ericaceae	leaves
delphinidin-3-O-arabinoside	blueberry	Vaccinium myrtillus	Ericaceae	leaves
delphinidin-3-O-galactoside	blueberry	Vaccinium myrtillus	Ericaceae	leaves
delphinidin-3-O-glucoside	blueberry	Vaccinium myrtillus	Ericaceae	leaves
ferulic acid derivatives	blueberry	Vaccinium myrtillus	Ericaceae	leaves
caffeic acid derivatives	blueberry	Vaccinium myrtillus	Ericaceae	leaves
p-coumaric acid derivatives	blueberry	Vaccinium myrtillus	Ericaceae	leaves
chlorophyll a	carrot	Daucus carota	Apiaceae	leaves
chlorophyll a	carrot	Daucus carota	Apiaceae	leaves
lutein	carrot	Daucus carota	Apiaceae	leaves
luteolin	carrot	Daucus carota	Apiaceae	leaves
alpha-linolenic acid	carrot	Daucus carota	Apiaceae	leaves
beta-carotene	carrot	Daucus carota	Apiaceae	leaves
gallic acid	carrot	Daucus carota	Apiaceae	peel
alpha-carotene	carrot	Daucus carota	Apiaceae	peel
beta-carotene	carrot	Daucus carota	Apiaceae	peel
linoleic acid	carrot	Daucus carota	Apiaceae	pomace
alpha-tocopherol	carrot	Daucus carota	Apiaceae	pomace
beta-carotene	carrot	Daucus carota	Apiaceae	pomace
3-p-coumaroylquinic acid	cherry	Prunus avium	Rosaceae	fruit
4-caffeoylquinic acid	cherry	Prunus avium	Rosaceae	fruit
cyanidin-3,5-dihexoside	cherry	Prunus avium	Rosaceae	fruit
cyanidin-3-glucoside	cherry	Prunus avium	Rosaceae	fruit
cyanidin-3-rutinoside	cherry	Prunus avium	Rosaceae	fruit
chlorogenic acid	cherry	Prunus avium	Rosaceae	fruit
isorhamnetin-O-hexoside	cherry	Prunus avium	Rosaceae	fruit
quercetin-3-O-rutinoside	cherry	Prunus avium	Rosaceae	fruit
neochlorogenic acid	cherry	Prunus avium	Rosaceae	fruit
pelargonidin-3-rutinoside	cherry	Prunus avium	Rosaceae	fruit
peonidin-3-glucoside	cherry	Prunus avium	Rosaceae	fruit
peonidin-3-rutinoside	cherry	Prunus avium	Rosaceae	fruit
chlorogenic acid	chokeberry	chokeberry melanocarpa	Rosaceae	leaves
dicaffeoylquinic acid	chokeberry	chokeberry melanocarpa	Rosaceae	leaves
quercetin-3,7-di-O-glycoside	chokeberry	chokeberry melanocarpa	Rosaceae	leaves
quercetin-3-O-glucoside	chokeberry	chokeberry melanocarpa	Rosaceae	leaves
rutin	chokeberry	chokeberry melanocarpa	Rosaceae	leaves
chlorogenic acid	chokeberry	chokeberry melanocarpa	Rosaceae	pomace
cyanidin-3-O-arabinoside	chokeberry	chokeberry melanocarpa	Rosaceae	pomace
cyanidin-3-O-galactoside	chokeberry	chokeberry melanocarpa	Rosaceae	pomace
luteolin	chokeberry	chokeberry melanocarpa	Rosaceae	stems
quercetin	chokeberry	chokeberry melanocarpa	Rosaceae	stems
rutin	chokeberry	chokeberry melanocarpa	Rosaceae	stems
sinapic acid	chokeberry	chokeberry melanocarpa	Rosaceae	stems
2-O-caffeoyl arbutin	cranberry	Vaccinium vitis-idea	Ericaceae	fruit
cinnamtannin B1	cranberry	Vaccinium vitis-idea	Ericaceae	fruit
ferulic acid	cranberry	Vaccinium vitis-idea	Ericaceae	fruit
caffeoylhexosylhydroxyphenol	cranberry	Vaccinium vitis-idea	Ericaceae	fruit
coumaroylhexosylhydroxyphenol	cranberry	Vaccinium vitis-idea	Ericaceae	fruit
procyanidin A1	cranberry	Vaccinium vitis-idea	Ericaceae	fruit
procyanidin B1	cranberry	Vaccinium vitis-idea	Ericaceae	fruit
procyanidin B2	cranberry	Vaccinium vitis-idea	Ericaceae	fruit
procyanidin C1	cranberry	Vaccinium vitis-idea	Ericaceae	fruit
resveratrol	cranberry	Vaccinium vitis-idea	Ericaceae	fruit
quercetin-3-O-(4"-3-hydroxy-3-methylglutaroyl)-rhamnoside	cranberry	Vaccinium vitis-idea	Ericaceae	juice
quercetin-3-O-arabinofuranoside	cranberry	Vaccinium vitis-idea	Ericaceae	juice
quercetin-3-O-galactoside (hyperoside)	cranberry	Vaccinium vitis-idea	Ericaceae	juice
quercetin-3-O-glucoside (isoquercitrin)	cranberry	Vaccinium vitis-idea	Ericaceae	juice
quercetin-3-O-xyloside (reynoutrin)	cranberry	Vaccinium vitis-idea	Ericaceae	juice
quercetin-3-O-rhamnoside (quercitrin)	cranberry	Vaccinium vitis-idea	Ericaceae	juice
2-O-caffeoyl arbutin	cranberry	Vaccinium vitis-idea	Ericaceae	leaves
arbutin	cranberry	Vaccinium vitis-idea	Ericaceae	leaves
fraxetin-8-O-glucoside	cranberry	Vaccinium vitis-idea	Ericaceae	leaves
hydroquinone	cranberry	Vaccinium vitis-idea	Ericaceae	leaves
(-)-epicatechin	cranberry	Vaccinium vitis-idea	Ericaceae	leaves
(+)-epicatechin	cranberry	Vaccinium vitis-idea	Ericaceae	leaves
alpha-amyrin	cranberry	Vaccinium vitis-idea	Ericaceae	leaves
beta-amyrin	cranberry	Vaccinium vitis-idea	Ericaceae	leaves
betulin	cranberry	Vaccinium vitis-idea	Ericaceae	leaves
cycloartanol	cranberry	Vaccinium vitis-idea	Ericaceae	leaves
cinnamic acid	cranberry	Vaccinium vitis-idea	Ericaceae	leaves
cinnamtannin B1	cranberry	Vaccinium vitis-idea	Ericaceae	leaves
kaempferol-deoxyhexoside	cranberry	Vaccinium vitis-idea	Ericaceae	leaves
erythrodiol	cranberry	Vaccinium vitis-idea	Ericaceae	leaves
ferulic acid	cranberry	Vaccinium vitis-idea	Ericaceae	leaves
chlorogenic acid	cranberry	Vaccinium vitis-idea	Ericaceae	leaves
caffeic acid	cranberry	Vaccinium vitis-idea	Ericaceae	leaves
caffeoylhexosylhydroxyphenol	cranberry	Vaccinium vitis-idea	Ericaceae	leaves
caffeoylshikimic acid	cranberry	Vaccinium vitis-idea	Ericaceae	leaves
campesterol	cranberry	Vaccinium vitis-idea	Ericaceae	leaves
kaempferol-3-O-glucuronide	cranberry	Vaccinium vitis-idea	Ericaceae	leaves
kaempferol-pentoside	cranberry	Vaccinium vitis-idea	Ericaceae	leaves
coumaroylhexosylhydroxyphenol	cranberry	Vaccinium vitis-idea	Ericaceae	leaves
quercetin	cranberry	Vaccinium vitis-idea	Ericaceae	leaves
quercetin-3-O-(4"-3-hydroxy-3-methylglutaroyl)-rhamnoside	cranberry	Vaccinium vitis-idea	Ericaceae	leaves
quercetin-3-O-arabinoside	cranberry	Vaccinium vitis-idea	Ericaceae	leaves
quercetin-3-O-galactoside (hyperoside)	cranberry	Vaccinium vitis-idea	Ericaceae	leaves
quercetin-3-O-glucoside (isoquercitrin)	cranberry	Vaccinium vitis-idea	Ericaceae	leaves
quercetin-3-O-xyloside (reynoutrin)	cranberry	Vaccinium vitis-idea	Ericaceae	leaves
quercetin-3-O-rhamnoside (quercitrin)	cranberry	Vaccinium vitis-idea	Ericaceae	leaves
quercetin-3-O-rutinoside (rutin)	cranberry	Vaccinium vitis-idea	Ericaceae	leaves
quercetin-O-hexosylhexoside	cranberry	Vaccinium vitis-idea	Ericaceae	leaves
p-coumaric acid	cranberry	Vaccinium vitis-idea	Ericaceae	leaves
procyanidin A1	cranberry	Vaccinium vitis-idea	Ericaceae	leaves
procyanidin A2	cranberry	Vaccinium vitis-idea	Ericaceae	leaves
procyanidin B1	cranberry	Vaccinium vitis-idea	Ericaceae	leaves
procyanidin B2	cranberry	Vaccinium vitis-idea	Ericaceae	leaves
procyanidin C1	cranberry	Vaccinium vitis-idea	Ericaceae	leaves
syringetin-hexoside	cranberry	Vaccinium vitis-idea	Ericaceae	leaves
sitosterol	cranberry	Vaccinium vitis-idea	Ericaceae	leaves
taraxasterol	cranberry	Vaccinium vitis-idea	Ericaceae	leaves
ursolic acid	cranberry	Vaccinium vitis-idea	Ericaceae	leaves
ferulic acid	grapefruit	Citrus paradisi	Rutaceae	peel
hesperidin	grapefruit	Citrus paradisi	Rutaceae	peel
naringenin	grapefruit	Citrus paradisi	Rutaceae	peel
naringin	grapefruit	Citrus paradisi	Rutaceae	peel
catechin	grapevine	Vitis vinifera	Vitaceae	grapemarc
epicatechin	grapevine	Vitis vinifera	Vitaceae	grapemarc
quercetin	grapevine	Vitis vinifera	Vitaceae	grapemarc
quercetin 3-O-glucoside	grapevine	Vitis vinifera	Vitaceae	grapemarc
caftaric acid	grapevine	Vitis vinifera	Vitaceae	green pruning
quercetin 3-O-glucoside	grapevine	Vitis vinifera	Vitaceae	green pruning
quercetin 3-O-glucuronide	grapevine	Vitis vinifera	Vitaceae	green pruning
caftaric acid	grapevine	Vitis vinifera	Vitaceae	leaves
cyanidin-3-O-glucoside	grapevine	Vitis vinifera	Vitaceae	leaves
peonidin-3-O-glucoside	grapevine	Vitis vinifera	Vitaceae	leaves
quercetin-3-O-glucoside	grapevine	Vitis vinifera	Vitaceae	leaves
quercetin-3-O-glucoside-7-O-glucuronide	grapevine	Vitis vinifera	Vitaceae	leaves
rutin	grapevine	Vitis vinifera	Vitaceae	leaves
delphinidin-3-O-glucoside	grapevine	Vitis vinifera	Vitaceae	pomace (red vine)
malvidin-3-O-glucoside	grapevine	Vitis vinifera	Vitaceae	pomace (red vine)
peonidin-3-O-glucoside	grapevine	Vitis vinifera	Vitaceae	pomace (red vine)
apigenin	grapevine	Vitis vinifera	Vitaceae	pruning
ellagic acid	grapevine	Vitis vinifera	Vitaceae	pruning
linoleic acid	grapevine	Vitis vinifera	Vitaceae	seed
gamma-tocotrienol	grapevine	Vitis vinifera	Vitaceae	seed
catechin	grapevine	Vitis vinifera	Vitaceae	skin
epicatechin	grapevine	Vitis vinifera	Vitaceae	skin
epicatechin gallate	grapevine	Vitis vinifera	Vitaceae	skin
cyanidin 3-glucoside	grapevine	Vitis vinifera	Vitaceae	skin
malvidin 3-glucoside	grapevine	Vitis vinifera	Vitaceae	skin
epicatechin (proanthocyanidins)	grapevine	Vitis vinifera	Vitaceae	stalks
quercetin 3-glucuronide	grapevine	Vitis vinifera	Vitaceae	stalks
d-limonene	lemon	Citrus limon	Rutaceae	peel
eriocitrin	lemon	Citrus limon	Rutaceae	peel
gallic acid	lemon	Citrus limon	Rutaceae	peel
hesperidin	lemon	Citrus limon	Rutaceae	peel
naringin	lemon	Citrus limon	Rutaceae	peel
neoeriocitrin	lemon	Citrus limon	Rutaceae	peel
neohesperidin	lemon	Citrus limon	Rutaceae	peel
syringic acid	lemon	Citrus limon	Rutaceae	peel
ferulic acid	mandarin	Citrus reticulata	Rutaceae	peel
hesperidin	mandarin	Citrus reticulata	Rutaceae	peel
limonene	mandarin	Citrus reticulata	Rutaceae	peel
kaempferol	onion	Allium cepa	Amaryllidaceae	leaves
luteolin	onion	Allium cepa	Amaryllidaceae	leaves
quercetin	onion	Allium cepa	Amaryllidaceae	leaves
kaempferol	onion	Allium cepa	Amaryllidaceae	skin
luteolin	onion	Allium cepa	Amaryllidaceae	skin
quercetin	onion	Allium cepa	Amaryllidaceae	skin
quercetin 3-β-D-glucoside	onion	Allium cepa	Amaryllidaceae	skin
quercetin	onion	Allium cepa	Amaryllidaceae	solid waste (apical trimming and outer dry layer)
quercetin 4'-glucoside	onion	Allium cepa	Amaryllidaceae	solid waste (apical trimming and outer dry layer)
D-limonene	orange	Citrus X sinensis	Rutaceae	peel
ferulic acid	orange	Citrus X sinensis	Rutaceae	peel
gallic acid	orange	Citrus X sinensis	Rutaceae	peel
hesperetin	orange	Citrus X sinensis	Rutaceae	peel
naringenin	orange	Citrus X sinensis	Rutaceae	peel
p-coumaric acid	orange	Citrus X sinensis	Rutaceae	peel
sinapinic acid	orange	Citrus X sinensis	Rutaceae	peel
5-O-caffeoylquinic acid butyl ester	peppers	Capsicum annuum	Solanaceae	leaves
5-O-caffeoylquinic acid methyl ester	peppers	Capsicum annuum	Solanaceae	leaves
5-O-caffeoylquinic acid	peppers	Capsicum annuum	Solanaceae	leaves
apigenin 7-O-apiofuranosyl(1→2)glucopyranoside	peppers	Capsicum annuum	Solanaceae	leaves
apigenin-7-O-glucopyranoside	peppers	Capsicum annuum	Solanaceae	leaves
delphinidin-3-[4-trans-coumaroyl-l-rhamnosyl(1→6)glucopyranoside]-5-O-glucopyranoside	peppers	Capsicum annuum	Solanaceae	leaves
luteolin-7-O-apiofuranosyl(1→2)glucopyranoside	peppers	Capsicum annuum	Solanaceae	leaves
luteolin-7-O-glucopyranoside	peppers	Capsicum annuum	Solanaceae	leaves
N-caffeoylputrescine	peppers	Capsicum annuum	Solanaceae	leaves
arachidonic acid	peppers	Capsicum annuum	Solanaceae	seed
caffeic acid	peppers	Capsicum annuum	Solanaceae	seed
capsaicin	peppers	Capsicum annuum	solanaceae	seed
chlorogenic acid	peppers	Capsicum annuum	Solanaceae	seed
chrysoeriol	peppers	Capsicum annuum	Solanaceae	seed
dihydrocapsaicin	peppers	Capsicum annuum	Solanaceae	seed
ellagic acid	peppers	Capsicum annuum	Solanaceae	seed
gallic acid	peppers	Capsicum annuum	Solanaceae	seed
homocapsaicin	peppers	Capsicum annuum	Solanaceae	seed
homodihydrocapsaicin	peppers	Capsicum annuum	Solanaceae	seed
kaempferol	peppers	Capsicum annuum	Solanaceae	seed
linoleic acid	peppers	Capsicum annuum	Solanaceae	seed
linolenic acid	peppers	Capsicum annuum	Solanaceae	seed
luteolin	peppers	Capsicum annuum	Solanaceae	seed
myristic acid	peppers	Capsicum annuum	Solanaceae	seed
nordihydrocapsaicin	peppers	Capsicum annuum	Solanaceae	seed
oleic acid	peppers	Capsicum annuum	Solanaceae	seed
palmitic acid	peppers	Capsicum annuum	Solanaceae	seed
palmitoleic acid	peppers	Capsicum annuum	Solanaceae	seed
quer-cetin	peppers	Capsicum annuum	Solanaceae	seed
rutin	peppers	Capsicum annuum	Solanaceae	seed
stearic acid	peppers	Capsicum annuum	Solanaceae	seed
alpha-tocopherol	peppers	Capsicum annuum	Solanaceae	seed
gamma-tocopherol	peppers	Capsicum annuum	Solanaceae	seed
delta-tocopherol	peppers	Capsicum annuum	Solanaceae	seed
1,5,5,8-Tetramethyl-12-oxa bicyclo[9.1.0]dodeca-3,7-diene	plum	Prunus domestica	Rosaceae	leaves
1,8-cineole	plum	Prunus domestica	Rosaceae	leaves
2,3-dihydro-3,5-dihydroxy-6-methyl4H-pyran-4-one	plum	Prunus domestica	Rosaceae	leaves
2-hydroxy-2-cyclopenten-1-one	plum	Prunus domestica	Rosaceae	leaves
3,7,11,15-tetramethyl-2-hexadecene *	plum	Prunus domestica	Rosaceae	leaves
6,10,14-Pentadec-2-one	plum	Prunus domestica	Rosaceae	leaves
6,10,14-trimethyl-2-pentadecanone	plum	Prunus domestica	Rosaceae	leaves
bisabolene epoxide	plum	Prunus domestica	Rosaceae	leaves
camphor	plum	Prunus domestica	Rosaceae	leaves
caryophyllene oxide	plum	Prunus domestica	Rosaceae	leaves
chlorogenic acid	plum	Prunus domestica	Rosaceae	leaves
coumarane	plum	Prunus domestica	Rosaceae	leaves
ethyl linoleate	plum	Prunus domestica	Rosaceae	leaves
eugenol	plum	Prunus domestica	Rosaceae	leaves
germacrene B	plum	Prunus domestica	Rosaceae	leaves
heptacosane	plum	Prunus domestica	Rosaceae	leaves
hexacosane	plum	Prunus domestica	Rosaceae	leaves
hexadecenoic acid	plum	Prunus domestica	Rosaceae	leaves
isopropylbenzene	plum	Prunus domestica	Rosaceae	leaves
kaempferol	plum	Prunus domestica	Rosaceae	leaves
limonene	plum	Prunus domestica	Rosaceae	leaves
linoleic acid	plum	Prunus domestica	Rosaceae	leaves
myristic acid	plum	Prunus domestica	Rosaceae	leaves
neophytadiene	plum	Prunus domestica	Rosaceae	leaves
nonacosane	plum	Prunus domestica	Rosaceae	leaves
oleic acid	plum	Prunus domestica	Rosaceae	leaves
palmitic acid	plum	Prunus domestica	Rosaceae	leaves
palmitic acid	plum	Prunus domestica	Rosaceae	leaves
palmitoleic acid	plum	Prunus domestica	Rosaceae	leaves
para vinyl guaiacol	plum	Prunus domestica	Rosaceae	leaves
pentacosane	plum	Prunus domestica	Rosaceae	leaves
pentadecanoic acid	plum	Prunus domestica	Rosaceae	leaves
Pharnesyl acetone C	plum	Prunus domestica	Rosaceae	leaves
pyrocatechol	plum	Prunus domestica	Rosaceae	leaves
quercetin	plum	Prunus domestica	Rosaceae	leaves
rutin	plum	Prunus domestica	Rosaceae	leaves
sabinene	plum	Prunus domestica	Rosaceae	leaves
spatulenol	plum	Prunus domestica	Rosaceae	leaves
squalene	plum	Prunus domestica	Rosaceae	leaves
stearic acid	plum	Prunus domestica	Rosaceae	leaves
Stygmasta -4,22- dien -7-on	plum	Prunus domestica	Rosaceae	leaves
Stygmasta -4-еn-3-оn	plum	Prunus domestica	Rosaceae	leaves
Stygmasta-3,5-dien	plum	Prunus domestica	Rosaceae	leaves
Stygmasta-3,5-dien (isomer)	plum	Prunus domestica	Rosaceae	leaves
terpinyl acetate	plum	Prunus domestica	Rosaceae	leaves
trans-caryophyllene	plum	Prunus domestica	Rosaceae	leaves
tricosane	plum	Prunus domestica	Rosaceae	leaves
alpha-caryophyllene	plum	Prunus domestica	Rosaceae	leaves
alpha-cubenene	plum	Prunus domestica	Rosaceae	leaves
alpha-farnesene	plum	Prunus domestica	Rosaceae	leaves
alpha-thujone	plum	Prunus domestica	Rosaceae	leaves
alpha-tocopherol	plum	Prunus domestica	Rosaceae	leaves
gamma-tocopherol	plum	Prunus domestica	Rosaceae	leaves
delta-cadenene	plum	Prunus domestica	Rosaceae	leaves
(E)-3,3′-dimethoxy-4,4′-dihydroxystilbene	plum	Prunus domestica	Rosaceae	seed
5-hydroxymethylfurfural	plum	Prunus domestica	Rosaceae	seed
amygdalin	plum	Prunus domestica	Rosaceae	seed
caffeic acid	plum	Prunus domestica	Rosaceae	seed
coniferyl aldehyde	plum	Prunus domestica	Rosaceae	seed
coumaric acid	plum	Prunus domestica	Rosaceae	seed
dihydrodehydrodiconiferyl alcohol	plum	Prunus domestica	Rosaceae	seed
epicatechin	plum	Prunus domestica	Rosaceae	seed
epigallocatechin	plum	Prunus domestica	Rosaceae	seed
ferulic acid	plum	Prunus domestica	Rosaceae	seed
ficusal	plum	Prunus domestica	Rosaceae	seed
gallic acid	plum	Prunus domestica	Rosaceae	seed
rutin	plum	Prunus domestica	Rosaceae	seed
scopoletin	plum	Prunus domestica	Rosaceae	seed
syringic acid	plum	Prunus domestica	Rosaceae	seed
3-O-caffeoylquinic acid (neochlorogrnic acid)	plum	Prunus domestica	Rosaceae	skin
3-O-p-coumaroylquinic acid	plum	Prunus domestica	Rosaceae	skin
3-O-p-feruloylquinic acid	plum	Prunus domestica	Rosaceae	skin
4-O-caffeoylquinic acid (cryptochlorogenic acid)	plum	Prunus domestica	Rosaceae	skin
4-O-p-coumaroylquinic acid	plum	Prunus domestica	Rosaceae	skin
5-O-caffeoylquinic acid (n-chlorogenic acid)	plum	Prunus domestica	Rosaceae	skin
5-O-p-coumaroylquinic acid	plum	Prunus domestica	Rosaceae	skin
5-O-p-feruloylquinic acid	plum	Prunus domestica	Rosaceae	skin
caffeic acid	plum	Prunus domestica	Rosaceae	skin
caffeoylshikimic acid	plum	Prunus domestica	Rosaceae	skin
catechin	plum	Prunus domestica	Rosaceae	skin
cyanidin 3-glucoside	plum	Prunus domestica	Rosaceae	skin
cyanidin 3-rutinoside	plum	Prunus domestica	Rosaceae	skin
epicatechin	plum	Prunus domestica	Rosaceae	skin
feruloylquinic acid	plum	Prunus domestica	Rosaceae	skin
isorhamnetin 3-glucoside	plum	Prunus domestica	Rosaceae	skin
isorhamnetin-rutinoside	plum	Prunus domestica	Rosaceae	skin
myricetin	plum	Prunus domestica	Rosaceae	skin
p-coumaric acid	plum	Prunus domestica	Rosaceae	skin
peonidin 3-glucoside	plum	Prunus domestica	Rosaceae	skin
peonidin 3-rutinoside	plum	Prunus domestica	Rosaceae	skin
procyanidin B1	plum	Prunus domestica	Rosaceae	skin
procyanidin B2	plum	Prunus domestica	Rosaceae	skin
procyanidin B7	plum	Prunus domestica	Rosaceae	skin
quercetin 3-galactoside (hyperoside)	plum	Prunus domestica	Rosaceae	skin
quercetin 3-glucoside (isoquercitrin)	plum	Prunus domestica	Rosaceae	skin
quercetin 3-rutinoside (rutin)	plum	Prunus domestica	Rosaceae	skin
chlorophyll a	rose hip	Rosa canina	Rosaceae	herbal dust
alpha-tocopherol	rose hip	Rosa canina	Rosaceae	herbal dust
gamma-sitosterol	rose hip	Rosa canina	Rosaceae	herbal dust
gamma-tocopherol	rose hip	Rosa canina	Rosaceae	herbal dust
catechin	rose hip	Rosa canina	Rosaceae	seed
gallic acid	rose hip	Rosa canina	Rosaceae	seed
linoleic acid	rose hip	Rosa canina	Rosaceae	seed
linolenic acid	rose hip	Rosa canina	Rosaceae	seed
p-coumaric acid methyl ester	rose hip	Rosa canina	Rosaceae	seed
beta-sitosterol	rose hip	Rosa canina	Rosaceae	seed
gamma-tocopherol	rose hip	Rosa canina	Rosaceae	seed
3-O-Caffeoylquinic acid	tomato	Lycopersicon esculentum	Solanaceae	leaves
5-O-caffeoylquinic acid	tomato	Lycopersicon esculentum	Solanaceae	leaves
5-O-feruloylquinic acid	tomato	Lycopersicon esculentum	Solanaceae	leaves
caffeic acid	tomato	Lycopersicon esculentum	Solanaceae	leaves
caffeoyl-hexoside acid	tomato	Lycopersicon esculentum	Solanaceae	leaves
catechin	tomato	Lycopersicon esculentum	Solanaceae	leaves
dehydrotomatine	tomato	Lycopersicon esculentum	Solanaceae	leaves
feruloyl-hexoside acid	tomato	Lycopersicon esculentum	Solanaceae	leaves
gallic acid	tomato	Lycopersicon esculentum	Solanaceae	leaves
kaempferol-3-O-rutinoside	tomato	Lycopersicon esculentum	Solanaceae	leaves
p-coumaroyl-hexoside acid	tomato	Lycopersicon esculentum	Solanaceae	leaves
p-Coumaroylquinic acid	tomato	Lycopersicon esculentum	Solanaceae	leaves
quercetin-3-O-pentosyl-rutinoside	tomato	Lycopersicon esculentum	Solanaceae	leaves
quercetin-3-O-rutinoside	tomato	Lycopersicon esculentum	Solanaceae	leaves
sinapoyl-hexoside acid	tomato	Lycopersicon esculentum	Solanaceae	leaves
tomatidenol	tomato	Lycopersicon esculentum	Solanaceae	leaves
tomatidine	tomato	Lycopersicon esculentum	Solanaceae	leaves
vanilic acid	tomato	Lycopersicon esculentum	Solanaceae	leaves
alpha-tomatine	tomato	Lycopersicon esculentum	Solanaceae	leaves
acetic acid	tomato	Lycopersicon esculentum	Solanaceae	seed
aconitic acid	tomato	Lycopersicon esculentum	Solanaceae	seed
adenosine	tomato	Lycopersicon esculentum	Solanaceae	seed
apigenin-7-O-glucoside	tomato	Lycopersicon esculentum	Solanaceae	seed
caffeic acid	tomato	Lycopersicon esculentum	Solanaceae	seed
chlorogenic acid	tomato	Lycopersicon esculentum	Solanaceae	seed
citric acid	tomato	Lycopersicon esculentum	Solanaceae	seed
coumaric acid	tomato	Lycopersicon esculentum	Solanaceae	seed
daidzein	tomato	Lycopersicon esculentum	Solanaceae	seed
epicatechin	tomato	Lycopersicon esculentum	Solanaceae	seed
ferulic acid	tomato	Lycopersicon esculentum	Solanaceae	seed
fumaric acid	tomato	Lycopersicon esculentum	Solanaceae	seed
gallic acid	tomato	Lycopersicon esculentum	Solanaceae	seed
genistein	tomato	Lycopersicon esculentum	Solanaceae	seed
guanosine	tomato	Lycopersicon esculentum	Solanaceae	seed
heptadecanoic acid	tomato	Lycopersicon esculentum	Solanaceae	seed
inosine	tomato	Lycopersicon esculentum	Solanaceae	seed
isorhamnetin	tomato	Lycopersicon esculentum	Solanaceae	seed
isorhamnetin-3-O-gentiobioside	tomato	Lycopersicon esculentum	Solanaceae	seed
isorhamnetin-3-O-sophoroside	tomato	Lycopersicon esculentum	Solanaceae	seed
kaempferol	tomato	Lycopersicon esculentum	Solanaceae	seed
kaempferol-3-O- (2-sophorosyl)glucoside	tomato	Lycopersicon esculentum	Solanaceae	seed
kaempferol-3-O-(2-pentosyl)glucoside	tomato	Lycopersicon esculentum	Solanaceae	seed
kaempferol-3-O-glucoside	tomato	Lycopersicon esculentum	Solanaceae	seed
kaempferol-3-O-sophoroside	tomato	Lycopersicon esculentum	Solanaceae	seed
linoleic acid	tomato	Lycopersicon esculentum	Solanaceae	seed
luteolin-7-O-glucoside	tomato	Lycopersicon esculentum	Solanaceae	seed
lycopene	tomato	Lycopersicon esculentum	Solanaceae	seed
lycopene all trans	tomato	Lycopersicon esculentum	Solanaceae	seed
lycopene cis 1	tomato	Lycopersicon esculentum	Solanaceae	seed
lycopene cis 2	tomato	Lycopersicon esculentum	Solanaceae	seed
lycopene cis 3	tomato	Lycopersicon esculentum	Solanaceae	seed
malic acid	tomato	Lycopersicon esculentum	Solanaceae	seed
myricetin	tomato	Lycopersicon esculentum	Solanaceae	seed
naringenin	tomato	Lycopersicon esculentum	Solanaceae	seed
oleic acid	tomato	Lycopersicon esculentum	Solanaceae	seed
oxalic acid	tomato	Lycopersicon esculentum	Solanaceae	seed
palmitic acid	tomato	Lycopersicon esculentum	Solanaceae	seed
palmitoleic acid	tomato	Lycopersicon esculentum	Solanaceae	seed
p-cumaric acid	tomato	Lycopersicon esculentum	Solanaceae	seed
pentadecanoic acid	tomato	Lycopersicon esculentum	Solanaceae	seed
phloretin	tomato	Lycopersicon esculentum	Solanaceae	seed
phloridzin	tomato	Lycopersicon esculentum	Solanaceae	seed
procyanidin B2	tomato	Lycopersicon esculentum	Solanaceae	seed
pyruvic acid	tomato	Lycopersicon esculentum	Solanaceae	seed
quercetin	tomato	Lycopersicon esculentum	Solanaceae	seed
quercetin-3- O-rutinoside	tomato	Lycopersicon esculentum	Solanaceae	seed
quercetin-3- O-sophoroside	tomato	Lycopersicon esculentum	solanaceae	seed
quercetin-3-O-(2-pentosyl)rutinoside	tomato	Lycopersicon esculentum	Solanaceae	seed
quercitrin	tomato	Lycopersicon esculentum	Solanaceae	seed
rutin	tomato	Lycopersicon esculentum	Solanaceae	seed
sinapic acid	tomato	Lycopersicon esculentum	Solanaceae	seed
stearic acid	tomato	Lycopersicon esculentum	Solanaceae	seed
trans-cinnamic acid	tomato	Lycopersicon esculentum	Solanaceae	seed
vanilic acid	tomato	Lycopersicon esculentum	Solanaceae	seed
beta-carotene	tomato	Lycopersicon esculentum	Solanaceae	seed
alanine	tomato	Lycopersicon esculentum	Solanaceae	skin
arginine	tomato	Lycopersicon esculentum	Solanaceae	skin
caffeic acid	tomato	Lycopersicon esculentum	Solanaceae	skin
calcium	tomato	Lycopersicon esculentum	Solanaceae	skin
catechein acid	tomato	Lycopersicon esculentum	Solanaceae	skin
chromium	tomato	Lycopersicon esculentum	Solanaceae	skin
cobalt	tomato	Lycopersicon esculentum	Solanaceae	skin
copper	tomato	Lycopersicon esculentum	Solanaceae	skin
di-caffeoylquinic acid	tomato	Lycopersicon esculentum	Solanaceae	skin
gallic acid	tomato	Lycopersicon esculentum	Solanaceae	skin
glicine	tomato	Lycopersicon esculentum	Solanaceae	skin
glutamic acid	tomato	Lycopersicon esculentum	Solanaceae	skin
iron	tomato	Lycopersicon esculentum	Solanaceae	skin
isoleucine	tomato	Lycopersicon esculentum	Solanaceae	skin
leucine	tomato	Lycopersicon esculentum	Solanaceae	skin
linoleic acid	tomato	Lycopersicon esculentum	Solanaceae	skin
linoleic acid	tomato	Lycopersicon esculentum	Solanaceae	skin
lutein	tomato	Lycopersicon esculentum	Solanaceae	skin
lycopene	tomato	Lycopersicon esculentum	Solanaceae	skin
lysine	tomato	Lycopersicon esculentum	Solanaceae	skin
magnesium	tomato	Lycopersicon esculentum	Solanaceae	skin
magnesium	tomato	Lycopersicon esculentum	Solanaceae	skin
methionine	tomato	Lycopersicon esculentum	Solanaceae	skin
myristic acid	tomato	Lycopersicon esculentum	Solanaceae	skin
naringenin	tomato	Lycopersicon esculentum	Solanaceae	skin
nickel	tomato	Lycopersicon esculentum	Solanaceae	skin
oleic acid	tomato	Lycopersicon esculentum	Solanaceae	skin
palmitic acid	tomato	Lycopersicon esculentum	Solanaceae	skin
palmitoleic acid	tomato	Lycopersicon esculentum	Solanaceae	skin
p-coumaric acid	tomato	Lycopersicon esculentum	Solanaceae	skin
p-cumaric acid	tomato	Lycopersicon esculentum	Solanaceae	skin
phenylalanine	tomato	Lycopersicon esculentum	Solanaceae	skin
potassium	tomato	Lycopersicon esculentum	Solanaceae	skin
procatchoic acid	tomato	Lycopersicon esculentum	Solanaceae	skin
quercetine	tomato	Lycopersicon esculentum	Solanaceae	skin
rutin	tomato	Lycopersicon esculentum	Solanaceae	skin
selenium	tomato	Lycopersicon esculentum	Solanaceae	skin
sodium	tomato	Lycopersicon esculentum	Solanaceae	skin
stearic acid	tomato	Lycopersicon esculentum	Solanaceae	skin
syringic acid	tomato	Lycopersicon esculentum	Solanaceae	skin
tocopherols	tomato	Lycopersicon esculentum	Solanaceae	skin
tri-caffeoylquinic acid	tomato	Lycopersicon esculentum	Solanaceae	skin
tyrosine	tomato	Lycopersicon esculentum	Solanaceae	skin
valine	tomato	Lycopersicon esculentum	Solanaceae	skin
vanillic acid	tomato	Lycopersicon esculentum	Solanaceae	skin
zinc	tomato	Lycopersicon esculentum	Solanaceae	skin
beta-carotene	tomato	Lycopersicon esculentum	Solanaceae	skin

## Sheet: E2.PhysChemToxProperties
Names	SMILES	cLogP	cLogS	Relative PSA	Druglikeness	Mutagenic	Tumorigenic	Reproductive Effective	Irritant	Nasty Functions	Non-H Atoms
(-)-Epicatechin	C1[C@H]([C@H](OC2=CC(=CC(=C21)O)O)C3=CC(=C(C=C3)O)O)OC(=O)C4=CC(=C(C(=C4)O)O)O	2.4	-2.456	0.41547	-0.32874	none	none	none	none		32
(+) catechin	C1[C@H]([C@@H](OC2=CC(=CC(=C21)O)O)C3=CC(=C(C=C3)O)O)OC(=O)C4=CC(=C(C(=C4)O)O)O	2.4	-2.456	0.41547	-0.32874	none	none	none	none		32
1,8-cineole	CC1(C2CCC(O1)(CC2)C)C	2.1095	-2.481	0.08221	-3.2148	high	none	high	none		11
2,3-dihydro-3,5-dihydroxy-6-methyl4H-pyran-4-one	CC1=C(C(=O)C(CO1)O)O	-0.7707	-0.925	0.48327	-1.3848	none	none	none	none		10
2-O-caffeoylarbutin	C1=CC(=CC=C1O)OC2C(C(C(C(O2)CO)O)O)OC(=O)/C=C/C3=CC(=C(C=C3)O)O	0.5451	-2.268	0.39477	-3.1348	none	none	none	none		31
3-O-caffeoylquinic acid	C1[C@H]([C@H]([C@@H](C[C@@]1(C(=O)O)O)OC(=O)/C=C/C2=CC(=C(C=C2)O)O)O)O	-0.7685	-1.496	0.46753	-0.97603	none	none	none	none		25
3-p-Coumaroylquinic acid	C1[C@H]([C@@H]([C@@H](C[C@]1(C(=O)O)O)OC(=O)/C=C/C2=CC=C(C=C2)O)O)O	-0.4228	-1.792	0.42513	-0.97603	none	none	none	none		24
4-hydroxybenzoic acid	C1=CC(=CC=C1C(=O)O)O	0.799	-1.333	0.37836	-1.8442	high	none	none	none		10
4-Hydroxycinnamic acid	C1=CC(=CC=C1C=CC(=O)O)O	1.1282	-1.703	0.30136	0.1675	none	none	none	none		12
4-O-Caffeoylquinic acid	C1C(C(C(CC1(C(=O)O)O)O)OC(=O)C=CC2=CC(=C(C=C2)O)O)O	-0.7685	-1.496	0.46753	-1.0294	none	none	none	none		25
4-O-p-coumaroylquinic acid	C1C(C(C(CC1(C(=O)O)O)O)OC(=O)C=CC2=CC=C(C=C2)O)O	-0.4228	-1.792	0.42513	-1.0294	none	none	none	none		24
5-O-Caffeoylquinic acid	C1C(C(C(CC1(C(=O)O)O)OC(=O)C=CC2=CC(=C(C=C2)O)O)O)O	-0.7685	-1.496	0.46753	-0.97603	none	none	none	none		25
5-O-caffeoylquinic acid methyl ester	COC(=O)C1(CC(C(C(C1)OC(=O)C=CC2=CC(=C(C=C2)O)O)O)O)O	-0.3406	-1.624	0.42718	-2.4507	none	none	none	none		26
5-O-feruloylquinic acid	COC1=C(C=CC(=C1)C=CC(=O)OC2CC(CC(C2O)O)(C(=O)O)O)O	-0.4928	-1.81	0.42718	-0.84321	none	none	none	none		26
5-p-Coumaroylquinic acid	C1C(C(C(CC1(C(=O)O)O)OC(=O)C=CC2=CC=C(C=C2)O)O)O	-0.4228	-1.792	0.42513	-0.97603	none	none	none	none		24
Alpha-Amyrin	C[C@@H]1CC[C@@]2(CC[C@@]3(C(=CC[C@H]4[C@]3(CC[C@@H]5[C@@]4(CC[C@@H](C5(C)C)O)C)C)[C@@H]2[C@H]1C)C)C	7.2784	-6.636	0.04018	-4.3717	none	none	none	none		31
Alpha-caryophyllene	C/C/1=C\CC(/C=C/C/C(=C/CC1)/C)(C)C	6.2387	-3.401	0	-4.717	none	none	none	none		15
Alpha-cubenene	C[C@@H]1CC[C@H]([C@H]2[C@]13[C@@H]2C(=CC3)C)C(C)C	3.9811	-3.625	0	-6.2091	none	none	none	none		15
Alpha-farnesene	CC(=CCC/C(=C/C/C=C(\C)/C=C)/C)C	6.3983	-3.311	0	-7.3918	none	none	none	none		15
Alpha-linolenic acid	CC/C=C\C/C=C\C/C=C\CCCCCCCC(=O)O	6.2147	-4.095	0.097917	-20.741	none	none	none	none		20
Alpha-thujone	C[C@@H]1[C@H]2C[C@]2(CC1=O)C(C)C	2.1785	-2.435	0.11197	-1.6255	none	none	none	none		11
Alpha-tocopherol	CC1=C(C2=C(CC[C@](O2)(C)CCC[C@@H](C)CCC[C@@H](C)CCCC(C)C)C(=C1O)C)C	9.6438	-7.196	0.061854	-3.2757	none	none	none	none		31
Alpha-tomatine	C[C@H]1CC[C@]2([C@H]([C@H]3[C@@H](O2)C[C@@H]4[C@@]3(CC[C@H]5[C@H]4CC[C@@H]6[C@@]5(CC[C@@H](C6)O[C@H]7[C@@H]([C@H]([C@H]([C@H](O7)CO)O[C@H]8[C@@H]([C@H]([C@@H]([C@H](O8)CO)O)O[C@H]9[C@@H]([C@H]([C@@H](CO9)O)O)O)O[C@H]2[C@@H]([C@H]([C@@H]([C@H](O2)CO)O)O)O)O)O)C)C)C)NC1	-1.904	-4.636	0.37334	-13.755	none	none	low	none		72
Apigenin	C1=CC(=CC=C1C2=CC(=O)C3=C(C=C(C=C3O2)O)O)O	2.3357	-2.856	0.32634	0.28194	high	none	none	none		20
Arachidonic acid	CCCCCC=CCC=CCC=CCC=CCCCC(=O)O	6.8713	-4.407	0.089075	-19.111	none	none	none	none		22
Arbutin	C1=CC(=CC=C1O)OC2C(C(C(C(O2)CO)O)O)O	-1.0211	-0.91	0.45534	-4.6793	none	none	high	none		19
Arzanol	CCC1=C(C(=C(C(=O)O1)CC2=C(C(=C(C(=C2O)CC=C(C)C)O)C(=O)C)O)O)C	3.5815	-3.814	0.29125	0.77614	none	none	none	none		29
Avicularin	C1=CC(=C(C=C1C2=C(C(=O)C3=C(C=C(C=C3O2)O)O)OC4C(C(C(O4)CO)O)O)O)O	0.1632	-2.32	0.47294	-1.6541	none	none	none	none		31
Beta-Amyrin	C[C@@]12CC[C@@]3(C(=CC[C@H]4[C@]3(CC[C@@H]5[C@@]4(CC[C@@H](C5(C)C)O)C)C)[C@@H]1CC(CC2)(C)C)C	7.3406	-6.653	0.040283	-2.4858	none	none	none	none		31
Beta-carotene	CC1=C(C(CCC1)(C)C)/C=C/C(=C/C=C/C(=C/C=C/C=C(/C=C/C=C(/C=C/C2=C(CCCC2(C)C)C)\C)\C)/C)/C	13.873	-7.334	0	-3.3519	none	none	none	none		40
Betulin	CC(=C)[C@@H]1CC[C@]2([C@H]1[C@H]3CC[C@@H]4[C@]5(CC[C@@H](C([C@@H]5CC[C@]4([C@@]3(CC2)C)C)(C)C)O)C)CO	6.7202	-6.296	0.07858	-23.933	none	none	none	none		32
Caffeic acid	C1=CC(=C(C=C1C=CC(=O)O)O)O	0.7825	-1.407	0.38327	0.1675	none	none	none	none		13
Caffeoylshikimic acid	C1C(C(C(C=C1C(=O)[O-])O)O)OC(=O)C=CC2=CC(=C(C=C2)O)O	-2.1256	-1.682	0.42699	-0.38944	none	none	none	none		24
Caftaric acid	C1=CC(=C(C=C1C=CC(=O)OC(C(C(=O)O)O)C(=O)O)O)O	-1.144	-1.034	0.52157	-1.5367	none	none	none	none		22
Campesterol	C[C@H](CC[C@@H](C)C(C)C)[C@H]1CC[C@@H]2[C@@]1(CC[C@H]3[C@H]2CC=C4[C@@]3(CC[C@@H](C4)O)C)C	7.4008	-6.399	0.040615	-8.1908	none	none	none	none		29
Camphor	CC1(C2CCC1(C(=O)C2)C)C	2.1793	-2.452	0.11277	-3.7075	high	high	high	high		11
Capsaicin	CC(C)C=CCCCCC(=O)NCC1=CC(=C(C=C1)O)OC	3.8039	-3.318	0.18071	-10.379	none	none	none	none		22
Caryophyllene oxide	C[C@@]12CC[C@@H]3[C@H](CC3(C)C)C(=C)CC[C@H]1O2	4.0553	-3.558	0.099549	-4.768	none	low	low	none	oxiran/aziridine	16
Chlorogenic acid	C1C(C(C(CC1(C(=O)O)O)OC(=O)C=CC2=CC(=C(C=C2)O)O)O)O	-0.7685	-1.496	0.46753	-0.97603	none	none	none	none		25
Chrysoeriol	COC1=C(C=CC(=C1)C2=CC(=O)C3=C(C=C(C=C3O2)O)O)O	2.2657	-2.874	0.33916	0.40331	none	none	none	none		22
Cinnamic acid	C1=CC=C(C=C1)C=CC(=O)O	1.4739	-1.999	0.21104	0.1675	none	none	none	none		11
Cinnamtannin B1	C1[C@H]([C@H](OC2=C1C(=CC(=C2[C@@H]3[C@H]([C@H](OC4=C3C(=CC5=C4[C@@H]6[C@H]([C@](O5)(OC7=CC(=CC(=C67)O)O)C8=CC(=C(C=C8)O)O)O)O)C9=CC(=C(C=C9)O)O)O)O)O)C1=CC(=C(C=C1)O)O)O	3.4428	-4.245	0.39991	0.50761	none	none	high	none		63
Cyanidin 3-glucoside	CCC1=C(C2=NC1=CC3=C(C4=C([N-]3)C(=C5C(C(C(=N5)C=C6C(=C(C(=C2)[N-]6)C=C)C)C)CCC(=O)OCC=C(C)CCCC(C)CCCC(C)CCCC(C)C)C(C4=O)C(=O)OC)C)C	10.266	-10.799	0.12054	-11.238	none	none	none	high		64
Cyanidin 3-O-galactoside	C1=CC(=C(C=C1C2=[O+]C3=CC(=CC(=C3C=C2O[C@H]4[C@@H]([C@H]([C@H]([C@H](O4)CO)O)O)O)O)O)O)O	-0.3513	-3.14	0.43188	-8.6993	none	none	none	none	pyrylium	32
Cyanidin 3-O-glucoside	C1=CC(=C(C=C1C2=[O+]C3=CC(=CC(=C3C=C2O[C@H]4[C@@H]([C@H]([C@@H]([C@H](O4)CO)O)O)O)O)O)O)O	-0.3513	-3.14	0.43188	-8.6993	none	none	none	none	pyrylium	32
Cyanidin 3-rutinoside	C[C@H]1[C@@H]([C@H]([C@H]([C@@H](O1)OC[C@@H]2[C@H]([C@@H]([C@H]([C@@H](O2)OC3=CC4=C(C=C(C=C4[O+]=C3C5=CC(=C(C=C5)O)O)O)O)O)O)O)O)O)O	-1.2617	-3.347	0.44656	-2.9564	none	none	none	none	pyrylium	42
Cyanidin-3-O-arabinoside	C1[C@@H]([C@@H]([C@H]([C@@H](O1)OC2=CC3=C(C=C(C=C3[O+]=C2C4=CC(=C(C=C4)O)O)O)O)O)O)O	0.2507	-3.269	0.41352	-8.811	none	none	none	none	pyrylium	30
Cycloartanol	C[C@H](CCCC(C)C)[C@H]1CC[C@@]2([C@@]1(CC[C@]34[C@H]2CC[C@@H]5[C@]3(C4)CC[C@@H](C5(C)C)O)C)C	7.9156	-7.01	0.039656	-3.5417	none	none	none	none		31
Dehydrotomatine	CC1C(C(C(C(O1)OCC2C(C(C(C(O2)OC3=CC4=C(C=C(C=C4[O+]=C3C5=CC(=C(C=C5)O)O)O)O)O)O)O)O)O)O.[Cl-]	-1.2617	-3.347	0.44656	-2.9564	none	none	none	none	pyrylium	42
Delphinidin 3-O-galactoside	C1=C(C=C(C(=C1O)O)O)C2=[O+]C3=CC(=CC(=C3C=C2O[C@H]4[C@@H]([C@H]([C@H]([C@H](O4)CO)O)O)O)O)O	-0.697	-2.844	0.46695	-8.6993	none	none	none	none	pyrylium	33
Delphinidin 3-O-glucoside	C1=C(C=C(C(=C1O)O)O)C2=[O+]C3=CC(=CC(=C3C=C2O[C@H]4[C@@H]([C@H]([C@@H]([C@H](O4)CO)O)O)O)O)O	-0.697	-2.844	0.46695	-8.6993	none	none	none	none	pyrylium	33
Delphinidin-3-O-arabinoside	C1[C@@H]([C@@H]([C@H]([C@@H](O1)OC2=CC3=C(C=C(C=C3[O+]=C2C4=CC(=C(C(=C4)O)O)O)O)O)O)O)O	-0.095	-2.973	0.45141	-8.811	none	none	none	none	pyrylium	31
Delta-cadenene	CC1=C[C@H]2[C@@H](CCC(=C2CC1)C)C(C)C	4.4239	-3.442	0	-6.4295	none	none	none	none		15
Delta-tocopherol	CC1=CC(=CC2=C1O[C@](CC2)(C)CCC[C@H](C)CCC[C@H](C)CCCC(C)C)O	8.956	-6.508	0.0662	-3.2757	none	none	none	none		29
D-limonene	CC1=CC[C@@H](CC1)C(=C)C	3.3614	-2.539	0	-21.855	none	none	none	low		10
Ellagic acid	C1=C2C3=C(C(=C1O)O)OC(=O)C4=CC(=C(C(=C43)OC2=O)O)O	1.2774	-3.286	0.52686	-1.5983	none	none	none	none		22
Epicatechin	C1C(C(OC2=CC(=CC(=C21)O)O)C3=CC(=C(C=C3)O)O)O	1.5087	-1.764	0.37744	0.31525	none	none	none	none		21
Eriocitrin	C1C(C(OC2=CC(=CC(=C21)O)O)C3=CC(=C(C=C3)O)O)O	1.5087	-1.764	0.37744	0.31525	none	none	none	none		21
Erythrodiol	C[C@]12CC[C@@H](C([C@@H]1CC[C@@]3([C@@H]2CC=C4[C@]3(CC[C@@]5([C@H]4CC(CC5)(C)C)CO)C)C)(C)C)O	6.4139	-6.146	0.078667	-4.2133	none	none	none	none		32
Farnesylacetone C	CC(=CCC/C(=C/CC/C(=C/CCC(=O)C)/C)/C)C	6.894	-3.834	0.052319	-4.5885	none	none	none	high		19
Ferulic acid	COC1=C(C=CC(=C1)/C=C/C(=O)O)O	1.0582	-1.721	0.32295	0.27506	high	high	high	none		14
Feruloyl-hexoside acid	COC1=C(C=CC(=C1)/C=C/C(=O)OC2C(C(C(C(O2)CO)O)O)O)O	-0.7789	-1.421	0.42685	-5.8493	none	none	none	none		25
Fraxin	COC1=C(C(=C2C(=C1)C=CC(=O)O2)O[C@H]3[C@@H]([C@H]([C@@H]([C@H](O3)CO)O)O)O)O	-1.2533	-1.682	0.47269	-5.8493	none	none	high	none		26
Gallic acid	[O-]C(=O)c1cc(O)c(O)c(O)c1	-1.9684	-0.741	0.56654	-1.4375	none	none	none	none		12
Gamma-tocopherol	CC1=C(C=C2CC[C@@](OC2=C1C)(C)CCC[C@H](C)CCC[C@H](C)CCCC(C)C)O	9.2999	-6.852	0.063953	-3.2757	none	none	none	none		30
Gamma-tocotrienol	CC1=C(C=C2CC[C@@](OC2=C1C)(C)CC/C=C(\C)/CC/C=C(\C)/CCC=C(C)C)O	9.7076	-6.06	0.064788	-1.846	none	none	none	none		30
Germacrene B	C/C/1=C\CC/C(=C/CC(=C(C)C)CC1)/C	6.6674	-3.312	0	-2.8795	none	none	none	none		15
Hesperetin	COC1=C(C=C(C=C1)[C@@H]2CC(=O)C3=C(C=C(C=C3O2)O)O)O	2.0857	-2.658	0.33672	-0.0783	none	none	none	none		22
Hesperidin	C[C@H]1[C@@H]([C@H]([C@H]([C@@H](O1)OC[C@@H]2[C@H]([C@@H]([C@H]([C@@H](O2)OC3=CC(=C4C(=O)C[C@H](OC4=C3)C5=CC(=C(C=C5)OC)O)O)O)O)O)O)O)O	-0.814	-2.751	0.43311	2.0396	none	none	none	none		43
Homocapsaicin	CC(C)/C=C/CCCCCC(=O)NCC1=CC(=C(C=C1)O)OC	4.2583	-3.588	0.17174	-10.379	none	none	none	none		23
Homodihydrocapsaicin	CC(C)CCCCCCCC(=O)NCC1=CC(=C(C=C1)O)OC	4.5105	-3.816	0.17111	-8.8897	none	none	none	none		23
Hydroquinone	C1=CC(=CC=C1O)O	0.9682	-1.024	0.30479	-2.2721	high	high	high	high		8
Isopropylbenzene	CC(C)C1=CC=CC=C1	2.8466	-2.487	0	-2.5088	high	high	none	high		9
Isorhamnetin 3-glucoside	COC1=C(C=CC(=C1)C2=C(C(=O)C3=C(C=C(C=C3O2)O)O)O[C@H]4[C@@H]([C@H]([C@@H]([C@H](O4)CO)O)O)O)O	-0.0712	-2.505	0.45279	-3.4868	none	none	none	none		34
Isorhamnetin-rutinoside	C[C@H]1[C@@H]([C@H]([C@H]([C@@H](O1)OCC2[C@H]([C@@H]([C@H]([C@@H](O2)OC3=C(OC4=CC(=CC(=C4C3=O)O)O)C5=CC(=C(C=C5)O)OC)O)O)O)O)O)O	-0.9816	-2.712	0.46163	2.0851	none	none	none	none		44
Kaempferol	C1=CC(=CC=C1C2=C(C(=O)C3=C(C=C(C=C3O2)O)O)O)O	1.8359	-2.787	0.3857	-0.082832	high	none	none	none		21
Kaempferol 3-glucoside	C1=CC(=CC=C1C2=C(C(=O)C3=C(C=C(C=C3O2)O)O)O[C@H]4[C@@H]([C@H]([C@@H]([C@H](O4)CO)O)O)O)O	-0.0011999	-2.487	0.45306	-3.6679	none	none	none	none		32
Kaempferol 3-glucuronide	C1=CC(=CC=C1C2=C(C(=O)C3=C(C=C(C=C3O2)O)O)O[C@H]4[C@@H]([C@H]([C@@H]([C@H](O4)CO)O)O)O)O	-0.0011999	-2.487	0.45306	-3.6679	none	none	none	none		32
Kaempferol 3-O-(6''-O-acetyl)glucoside	CC1C(C(C(C(O1)OC2=CC(=C3C(=C2)OC(=C(C3=O)OC4C(C(C(C(O4)COC(=O)C)O)O)O)C5=CC=C(C=C5)O)O)O)O)O	-0.5792	-3.29	0.44911	2.532	high	none	none	none		45
Kaempferol 3-O-glucuronide	C1=CC(=CC=C1C2=C(C(=O)C3=C(C=C(C=C3O2)O)O)O[C@H]4[C@@H]([C@H]([C@@H]([C@H](O4)C(=O)O)O)O)O)O	-0.3508	-2.469	0.49033	-0.2337	none	low	none	none		33
Kaempferol-3-rhamnoside	C[C@H]1[C@@H]([C@H]([C@H]([C@@H](O1)OC2=C(OC3=CC(=CC(=C3C2=O)O)O)C4=CC=C(C=C4)O)O)O)O	0.9255	-2.994	0.4201	1.9289	none	none	none	none		31
Kaempferol-pentoside	C1C(C(C(C(O1)OC2=C(OC3=CC(=CC(=C3C2=O)O)O)C4=CC=C(C=C4)O)O)O)O	0.6008	-2.616	0.43669	-3.8653	none	none	none	none		30
Laricitrin-3-galactoside	COC1=CC(=CC(=C1O)O)C2=C(C(=O)C3=C(C=C(C=C3O2)O)O)O[C@@H]4C(C([C@H]([C@H](O4)CO)O)O)O	-0.4169	-2.209	0.48416	-3.4868	none	none	none	none		35
Laricitrin-3-glucoside	COC1=CC(=CC(=C1O)O)C2=C(C(=O)C3=C(C=C(C=C3O2)O)O)O[C@@H]4C(C([C@@H]([C@H](O4)CO)O)O)O	-0.4169	-2.209	0.48416	-3.4868	none	none	none	none		35
Laricitrin-3-glucuronide	COC1=CC(=CC(=C1O)O)C2=C(C(=O)C3=C(C=C(C=C3O2)O)O)O[C@H]4[C@@H]([C@H]([C@@H]([C@H](O4)C(=O)O)O)O)O	-0.7665	-2.191	0.51782	-0.070177	none	low	none	none		36
Limonene	CC1=CCC(CC1)C(=C)C	3.3614	-2.539	0	-21.855	none	none	none	low		10
Linoleic acid	CCCCC/C=C\C/C=C\CCCCCCCC(=O)O	6.4669	-4.323	0.097545	-25.561	none	none	high	none		20
Lutein	CC1=C(C(C[C@@H](C1)O)(C)C)/C=C/C(=C/C=C/C(=C/C=C/C=C(\C)/C=C/C=C(\C)/C=C/[C@H]2C(=C[C@@H](CC2(C)C)O)C)/C)/C	11.998	-6.572	0.052361	0.35	none	none	none	none		42
Luteolin	C1=CC(=C(C=C1C2=CC(=O)C3=C(C=C(C=C3O2)O)O)O)O	1.99	-2.56	0.38221	0.28194	none	none	none	none		21
Luteolin-7-O-apiofuranosyl(1-2)glucopyranoside	C1=CC(=C(C=C1C2=CC(=O)C3=C(C=C(C=C3O2)O)O)O)O	1.99	-2.56	0.38221	0.28194	none	none	none	none		21
Luteolin-7-O-glucopyranoside (Cynaroside)	C1=CC(=C(C=C1C2=CC(=O)C3=C(C=C(C=C3O2)O[C@H]4[C@@H]([C@H]([C@@H]([C@H](O4)CO)O)O)O)O)O)O	0.00070003	-2.446	0.45035	-3.2535	none	none	none	none		32
Malvidin 3-glucoside	COC1=CC(=CC(=C1O)OC)C2=[O+]C3=CC(=CC(=C3C=C2O[C@H]4[C@@H]([C@H]([C@@H]([C@H](O4)CO)O)O)O)O)O	-0.1456	-3.472	0.40258	-8.5017	none	none	none	none	pyrylium	35
Malvidin-3-O-arabinoside	COC1=CC(=CC(=C1O)OC)C2=[O+]C3=CC(=CC(=C3C=C2O[C@H]4[C@@H]([C@H]([C@H](CO4)O)O)O)O)O.[Cl-]	0.4564	-3.601	0.3847	-8.6494	none	none	none	none	pyrylium	33
Malvidin-3-O-galactoside	COC1=CC(=CC(=C1O)OC)C2=[O+]C3=CC(=CC(=C3C=C2O[C@H]4[C@@H]([C@H]([C@H]([C@H](O4)CO)O)O)O)O)O.[Cl-]	-0.1456	-3.472	0.40258	-8.5017	none	none	none	none	pyrylium	35
Malvidin-3-O-glucoside	COC1=CC(=CC(=C1O)OC)C2=[O+]C3=CC(=CC(=C3C=C2OC4C(C(C(C(O4)CO)O)O)O)O)O.[Cl-]	-0.1456	-3.472	0.40258	-8.5017	none	none	none	none	pyrylium	35
Myricetin	C1=C(C=C(C(=C1O)O)O)C2=C(C(=O)C3=C(C=C(C=C3O2)O)O)O	1.1445	-2.195	0.48797	-0.082832	high	none	none	none		23
Myricetin-3-glucuronide	C1=C(C=C(C(=C1O)O)O)C2=C(C(=O)C3=C(C=C(C=C3O2)O)O)O[C@H]4C(C([C@@H]([C@H](O4)C(=O)O)O)O)O	-1.0422	-1.877	0.55392	-0.2337	none	low	none	none		35
Myricetin-3-rhamnoside	C[C@H]1[C@@H]([C@H]([C@H]([C@@H](O1)OC2=C(OC3=CC(=CC(=C3C2=O)O)O)C4=CC(=C(C(=C4)O)O)O)O)O)O	0.2341	-2.402	0.48913	1.9289	none	none	none	none		33
Myristic acid	CCCCCCCCCCCCCC(=O)O	5.1537	-3.699	0.12159	-25.216	high	none	none	high		16
Naringenin	C1C(OC2=CC(=CC(=C2C1=O)O)O)C3=CC=C(C=C3)O	2.1557	-2.64	0.32371	-0.22006	none	none	none	none		20
Naringin	C[C@H]1[C@@H]([C@H]([C@H]([C@@H](O1)O[C@@H]2[C@H]([C@@H]([C@H](O[C@H]2OC3=CC(=C4C(=O)C[C@H](OC4=C3)C5=CC=C(C=C5)O)O)CO)O)O)O)O)O	-0.744	-2.733	0.43219	0.64246	none	none	none	none		41
N-caffeoylputrescine	C1=CC(=C(C=C1/C=C/C(=O)NCCCCN)O)O	0.7268	-1.808	0.32144	-2.2677	none	none	none	none		18
Neoeriocitrin	C[C@H]1[C@@H]([C@H]([C@H]([C@@H](O1)O[C@@H]2[C@H]([C@@H]([C@H](O[C@H]2OC3=CC(=C4C(=O)C[C@H](OC4=C3)C5=CC(=C(C=C5)O)O)O)CO)O)O)O)O)O	-1.0897	-2.437	0.45842	0.64246	none	none	none	none		42
Neohesperidin	C[C@H]1[C@@H]([C@H]([C@H]([C@@H](O1)O[C@@H]2[C@H]([C@@H]([C@H](O[C@H]2OC3=CC(=C4C(=O)C[C@H](OC4=C3)C5=CC(=C(C=C5)OC)O)O)CO)O)O)O)O)O	-0.814	-2.751	0.43311	0.80116	none	none	none	none		43
Nonacosane	CCCCCCCCCCCCCCCCCCCCCCCCCCCCC	13.246	-8.274	0	-20.398	none	none	none	none		29
Nordihydrocapsaicin	CC(C)CCCCCC(=O)NCC1=CC(=C(C=C1)O)OC	3.6017	-3.276	0.1899	-8.8897	none	none	none	none		21
Oleic acid	CCCCCCCC/C=C\CCCCCCCC(=O)O	6.7191	-4.551	0.097175	-28.971	high	high	none	high		20
Palmitic acid	CCCCCCCCCCCCCCCC(=O)O	6.0625	-4.239	0.10779	-25.216	none	high	none	high		18
Palmitoleic acid	CCCCCC/C=C\CCCCCCCC(=O)O	5.8103	-4.011	0.10825	-26.101	none	none	none	none		18
P-coumaric acid	C1=CC(=CC=C1/C=C/C(=O)O)O	1.1282	-1.703	0.30136	0.1675	none	none	high	none		12
P-coumaroyl-hexoside acid	C1[C@H]([C@H]([C@@H](C[C@@]1(C(=O)O)O)OC(=O)/C=C/C2=CC=C(C=C2)O)O)O	-0.4228	-1.792	0.42513	-0.97603	none	none	none	none		24
P-Coumaroylquinic acid	C1[C@H]([C@H]([C@@H](C[C@@]1(C(=O)O)O)OC(=O)/C=C/C2=CC=C(C=C2)O)O)O	-0.4228	-1.792	0.42513	-0.97603	none	none	none	none		24
Pentacosane	CCCCCCCCCCCCCCCCCCCCCCCCC	11.428	-7.194	0	-20.398	none	none	none	none		25
Pentadecanoic acid	CCCCCCCCCCCCCCC(=O)O	5.6081	-3.969	0.11428	-25.216	none	none	none	none		17
Peonidin 3-glucoside	COC1=C(C=CC(=C1)C2=[O+]C3=CC(=CC(=C3C=C2O[C@H]4[C@@H]([C@H]([C@@H]([C@H](O4)CO)O)O)O)O)O)O.[Cl-]	-0.0756	-3.454	0.39917	-8.5017	none	none	none	none	pyrylium	33
Peonidin 3-rutinoside	CC1[C@@H]([C@@H](C([C@@H](O1)OCC2[C@H](C(C([C@@H](O2)OC3=CC4=C(C=C(C=C4[O+]=C3C5=CC(=C(C=C5)O)OC)O)O)O)O)O)O)O)O	-0.986	-3.661	0.42097	-2.7969	none	none	none	none	pyrylium	43
Peonidin-3-O-arabinoside	COC1=C(C=CC(=C1)C2=[O+]C3=CC(=CC(=C3C=C2O[C@H]4[C@@H]([C@H]([C@H](CO4)O)O)O)O)O)O.[Cl-]	0.5264	-3.583	0.37968	-8.6494	none	none	none	none	pyrylium	31
Peonidin-3-O-galactoside	COC1=C(C=CC(=C1)C2=[O+]C3=CC(=CC(=C3C=C2O[C@H]4[C@@H]([C@H]([C@H]([C@H](O4)CO)O)O)O)O)O)O.[Cl-]	-0.0756	-3.454	0.39917	-8.5017	none	none	none	none	pyrylium	33
Peonidin-3-O-glucoside 2	COC1=C(C=CC(=C1)C2=[O+]C3=CC(=CC(=C3C=C2OC4C(C(C(C(O4)CO)O)O)O)O)O)O	-0.0756	-3.454	0.39917	-8.5017	none	none	none	none	pyrylium	33
Petunidin-3-O-arabinoside	COC1=CC(=CC(=C1O)O)C2=[O+]C3=CC(=CC(=C3C=C2O[C@H]4[C@@H]([C@H]([C@H](CO4)O)O)O)O)O.[Cl-]	0.1807	-3.287	0.41624	-8.6494	none	none	none	none	pyrylium	32
Petunidin-3-O-galactoside	COC1=CC(=CC(=C1O)O)C2C(=CC3=C(C=C(C=C3[OH+]2)O)O)O[C@H]4[C@@H]([C@H]([C@H]([C@H](O4)CO)O)O)O.[Cl-]	-0.2099	-1.947	0.44892	-3.9147	none	none	none	none		34
Petunidin-3-O-glucoside	COC1=CC(=CC(=C1O)O)C2=[O+]C3=CC(=CC(=C3C=C2O[C@H]4[C@@H]([C@H]([C@@H]([C@H](O4)CO)O)O)O)O)O	-0.4213	-3.158	0.43312	-8.5017	none	none	none	none	pyrylium	34
Phloridzin	C1=CC(=CC=C1CCC(=O)C2=C(C=C(C=C2O[C@H]3[C@@H]([C@H]([C@@H]([C@H](O3)CO)O)O)O)O)O)O	0.055	-2.407	0.40831	-4.8731	none	none	low	none		31
Procyanidin A1	C1C(C(OC2=C1C(=CC3=C2C4C(C(O3)(OC5=CC(=CC(=C45)O)O)C6=CC(=C(C=C6)O)O)O)O)C7=CC(=C(C=C7)O)O)O	2.6499	-2.948	0.39613	0.50761	none	none	high	none		42
Procyanidin A2	C1[C@H]([C@H](OC2=C1C(=CC3=C2[C@@H]4[C@H]([C@](O3)(OC5=CC(=CC(=C45)O)O)C6=CC(=C(C=C6)O)O)O)O)C7=CC(=C(C=C7)O)O)O	2.6499	-2.948	0.39613	0.50761	none	none	high	none		42
Procyanidin B1	C1[C@@H]([C@H](OC2=C1C(=CC(=C2[C@@H]3[C@H]([C@H](OC4=CC(=CC(=C34)O)O)C5=CC(=C(C=C5)O)O)O)O)O)C6=CC(=C(C=C6)O)O)O	2.3016	-3.061	0.3919	0.31525	none	none	high	none		42
Procyanidin B2	C1[C@H]([C@H](OC2=C1C(=CC(=C2[C@@H]3[C@H]([C@H](OC4=CC(=CC(=C34)O)O)C5=CC(=C(C=C5)O)O)O)O)O)C6=CC(=C(C=C6)O)O)O	2.3016	-3.061	0.3919	0.31525	none	none	high	none		42
Procyanidin B7	C1[C@@H]([C@H](OC2=C1C(=C(C(=C2)O)[C@@H]3[C@H]([C@H](OC4=CC(=CC(=C34)O)O)C5=CC(=C(C=C5)O)O)O)O)C6=CC(=C(C=C6)O)O)O	2.3016	-3.061	0.3919	0.31525	none	none	high	none		42
Procyanidin C1	C1[C@H]([C@H](OC2=C1C(=CC(=C2[C@@H]3[C@H]([C@H](OC4=C(C(=CC(=C34)O)O)[C@@H]5[C@H]([C@H](OC6=CC(=CC(=C56)O)O)C7=CC(=C(C=C7)O)O)O)C8=CC(=C(C=C8)O)O)O)O)O)C9=CC(=C(C=C9)O)O)O	3.0945	-4.358	0.39697	0.31525	none	none	high	none		63
Protocatechuic acid	C1=CC(=C(C=C1C(=O)O)O)O	0.4533	-1.037	0.47556	-1.8442	high	none	none	none		11
Quercetin	C1=CC(=C(C=C1C2=C(C(=O)C3=C(C=C(C=C3O2)O)O)O)O)O	1.4902	-2.491	0.43845	-0.082832	high	high	none	none		22
Quercetin	C1=CC(=C(C=C1C2=C(C(=O)C3=C(C=C(C=C3O2)O)O)O)O)O	1.4902	-2.491	0.43845	-0.082832	high	high	none	none		22
Quercetin 3-(6''-acetylglucoside)	CC(=O)OC[C@@H]1[C@H](C(C([C@@H](O1)OC2=C(OC3=CC(=CC(=C3C2=O)O)O)C4=CC(=C(C=C4)O)O)O)O)O	0.1377	-2.601	0.46762	1.2611	none	none	none	none		36
Quercetin 3-galactoside (hyperoside)	C1=CC(=C(C=C1C2=C(C(=O)C3=C(C=C(C=C3O2)O)O)O[C@H]4[C@@H]([C@H]([C@H]([C@H](O4)CO)O)O)O)O)O	-0.3469	-2.191	0.48672	-3.6679	none	none	none	none		33
Quercetin 3-glucoside (isoquercitrin)	C1=CC(=C(C=C1C2=C(C(=O)C3=C(C=C(C=C3O2)O)O)O[C@H]4[C@@H]([C@H]([C@@H]([C@H](O4)CO)O)O)O)O)[O-]	-1.9249	-2.191	0.4887	-3.588	none	none	none	none		33
Quercetin 3-glucuronide	C1=CC(=C(C=C1C2=C(C(=O)C3=C(C=C(C=C3O2)O)O)O[C@H]4[C@@H]([C@H]([C@@H]([C@H](O4)C(=O)O)O)O)O)O)O	-0.6965	-2.173	0.52278	-0.2337	none	low	none	none		34
Quercetin 3-O-glucoside	C1=CC(=C(C=C1C2=C(C(=O)C3=C(C=C(C=C3O2)O)O)O[C@H]4[C@@H]([C@H]([C@@H]([C@H](O4)CO)O)O)O)O)[O-]	-1.9249	-2.191	0.4887	-3.588	none	none	none	none		33
Quercetin 3-O-glucuronide	C1=CC(=C(C=C1C2=C(C(=O)C3=C(C=C(C=C3O2)O)O)O[C@H]4[C@@H]([C@H]([C@@H]([C@H](O4)C(=O)O)O)O)O)O)O	-0.6965	-2.173	0.52278	-0.2337	none	low	none	none		34
Quercetin 3-rutinoside (rutin)	C[C@H]1[C@@H]([C@H]([C@H]([C@@H](O1)OC[C@@H]2[C@H]([C@@H]([C@H]([C@@H](O2)OC3=C(OC4=CC(=CC(=C4C3=O)O)O)C5=CC(=C(C=C5)O)O)O)O)O)O)O)O	-1.2573	-2.398	0.48789	1.9337	none	none	none	none		43
Quercetin-3-arabinoside	C1[C@H]([C@H]([C@@H]([C@H](O1)OC2=C(OC3=CC(=CC(=C3C2=O)O)O)C4=CC(=C(C=C4)O)O)O)O)O	0.2551	-2.32	0.47294	-3.8653	none	none	none	none		31
Quercetin-3-galactoside	C1=CC(=C(C=C1C2=C(C(=O)C3=C(C=C(C=C3O2)O)O)O[C@H]4[C@@H]([C@H]([C@H]([C@H](O4)CO)O)O)O)O)O	-0.3469	-2.191	0.48672	-3.6679	none	none	none	none		33
Quercetin-3-glucoside	C1=CC(=C(C=C1C2=C(C(=O)C3=C(C=C(C=C3O2)O)O)O[C@H]4[C@@H]([C@H]([C@@H]([C@H](O4)CO)O)O)O)O)[O-]	-1.9249	-2.191	0.4887	-3.588	none	none	none	none		33
Quercetin-3-glucuronide	C1=CC(=C(C=C1C2=C(C(=O)C3=C(C=C(C=C3O2)O)O)O[C@H]4[C@@H]([C@H]([C@@H]([C@H](O4)C(=O)O)O)O)O)O)O	-0.6965	-2.173	0.52278	-0.2337	none	low	none	none		34
Quercetin-3-O-arabinoside	C1[C@H]([C@H]([C@@H]([C@H](O1)OC2=C(OC3=CC(=CC(=C3C2=O)O)O)C4=CC(=C(C=C4)O)O)O)O)O	0.2551	-2.32	0.47294	-3.8653	none	none	none	none		31
Quercetin-3-O-galactoside	C1=CC(=C(C=C1C2=C(C(=O)C3=C(C=C(C=C3O2)O)O)O[C@H]4[C@@H]([C@H]([C@H]([C@H](O4)CO)O)O)O)O)O	-0.3469	-2.191	0.48672	-3.6679	none	none	none	none		33
Quercetin-3-O-glucoside	C1=CC(=C(C=C1C2=C(C(=O)C3=C(C=C(C=C3O2)O)O)O[C@H]4[C@@H]([C@H]([C@@H]([C@H](O4)CO)O)O)O)O)[O-]	-1.9249	-2.191	0.4887	-3.588	none	none	none	none		33
Quercetin-3-O-glucoside-7-O-glucuronide	C1=CC(=C(C=C1C2=C(C(=O)C3=C(C=C(C=C3O2)O[C@H]4C([C@H]([C@@H](C(O4)CO)O)O)O)O)O[C@H]5C(C([C@@H](C(O5)C(=O)O)O)O)O)O)O	-2.6858	-2.059	0.53761	-4.4013	high	none	none	none		45
Quercetin-3-O-pentosyl-rutinoside	C1C(C(C(C(O1)OC2C(C(COC2OC3=C(OC4=CC(=CC(=C4C3=O)O)O)C5=CC(=C(C=C5)O)O)O)O)O)O)O	-0.98	-2.149	0.49187	-3.76	none	none	none	none		40
Quercetin-3-O-rhamnoside	C[C@@H]1[C@H]([C@@H]([C@@H]([C@H](O1)OC2=C(OC3=CC(=CC(=C3C2=O)O)O)C4=CC(=C(C=C4)O)O)O)O)O	0.5798	-2.698	0.45536	1.9289	none	none	none	none		32
Quercetin-3-O-rutinoside	C[C@H]1[C@@H]([C@H]([C@H]([C@@H](O1)OC[C@@H]2[C@H]([C@@H]([C@H]([C@@H](O2)OC3=C(OC4=CC(=CC(=C4C3=O)O)O)C5=CC(=C(C=C5)O)O)O)O)O)O)O)O	-1.2573	-2.398	0.48789	1.9337	none	none	none	none		43
Quercetin-3-O-rutinoside	C[C@H]1[C@@H]([C@H]([C@H]([C@@H](O1)OC[C@@H]2[C@H]([C@@H]([C@H]([C@@H](O2)OC3=C(OC4=CC(=CC(=C4C3=O)O)O)C5=CC(=C(C=C5)O)O)O)O)O)O)O)O	-1.2573	-2.398	0.48789	1.9337	none	none	none	none		43
Quercetin-3-O-xyloside	C1[C@H]([C@@H]([C@H](C(O1)OC2=C(OC3=CC(=CC(=C3C2=O)O)O)C4=CC(=C(C=C4)O)O)O)O)O	0.2551	-2.32	0.47294	-3.8653	none	none	none	none		31
Quercetin-3-rhamnoside	C[C@@H]1[C@H]([C@@H]([C@@H]([C@H](O1)OC2=C(OC3=CC(=CC(=C3C2=O)O)O)C4=CC(=C(C=C4)O)O)O)O)O	0.5798	-2.698	0.45536	1.9289	none	none	none	none		32
Quercetin-3-rutinoside	C[C@H]1[C@@H]([C@H]([C@H]([C@@H](O1)OC[C@@H]2[C@H]([C@@H]([C@H]([C@@H](O2)OC3=C(OC4=CC(=CC(=C4C3=O)O)O)C5=CC(=C(C=C5)O)O)O)O)O)O)O)O	-1.2573	-2.398	0.48789	1.9337	none	none	none	none		43
Quercetin-7-rhamnoside	C[C@H]1[C@@H]([C@H]([C@H]([C@@H](O1)OC2=CC(=C3C(=C2)OC(=C(C3=O)O)C4=CC(=C(C=C4)O)O)O)O)O)O	0.4276	-2.884	0.45536	1.8856	high	none	none	none		32
Resveratrol	C1=CC(=CC=C1/C=C/C2=CC(=CC(=C2)O)O)O	2.8295	-2.864	0.22008	-1.6732	high	none	high	none		17
Sabinene	CC(C)C12CCC(=C)C1C2	2.8607	-2.686	0	-6.7833	none	none	none	none		10
Sinapinic acid	COC1=CC(=CC(=C1O)OC)/C=C/C(=O)O	0.9882	-1.739	0.33904	0.27506	none	none	none	none		16
Sitosterol	CC[C@H](CC[C@@H](C)[C@@H]1CC[C@@H]2[C@@]1(CC[C@@H]3[C@H]2CC=C4[C@@]3(CC[C@@H](C4)O)C)C)C(C)C	7.8552	-6.669	0.038953	-4.475	none	none	none	none		30
Spathulenol	C[C@@]1(CC[C@@H]2[C@@H]1[C@H]3[C@H](C3(C)C)CCC2=C)O	3.1746	-3.342	0.079519	-4.7298	none	high	none	high		16
Squalene	CC(=CCC/C(=C/CC/C(=C/CC/C=C(/CC/C=C(/CCC=C(C)C)\C)\C)/C)/C)C	13.099	-6.3	0	-3.5218	none	none	none	none		30
Stearic acid	CCCCCCCCCCCCCCCCCC(=O)O	6.9713	-4.779	0.096808	-25.216	high	high	none	high		20
Stigmasta-3,5-dien	CC[C@H](CC[C@@H](C)[C@H]1CC[C@@H]2[C@@]1(CC[C@H]3[C@H]2CC=C4[C@@]3(CCC=C4)C)C)C(C)C	8.4319	-6.84	0	-9.4026	none	none	none	none		29
Syringetin-3-galactoside	COC1=CC(=CC(=C1O)OC)C2=C(C(=O)C3=C(C=C(C=C3O2)O)O)OC4[C@@H]([C@H]([C@H]([C@H](O4)CO)O)O)O	-0.1412	-2.523	0.45256	-3.4868	none	none	none	none		36
Syringetin-3-glucoside	COC1=CC(=CC(=C1O)OC)C2=C(C(=O)C3=C(C=C(C=C3O2)O)O)O[C@@H]4C(C([C@@H]([C@H](O4)CO)O)O)O	-0.1412	-2.523	0.45256	-3.4868	none	none	none	none		36
Syringic acid	COC1=CC(=CC(=C1O)OC)C(=O)O	0.659	-1.369	0.39965	-1.597	high	low	none	none		14
Syringic acid	COC1=CC(=CC(=C1O)OC)C(=O)O	0.659	-1.369	0.39965	-1.597	high	low	none	none		14
Taraxasterol	C[C@H]1[C@@H]2[C@H]3CC[C@@H]4[C@]5(CC[C@@H](C([C@@H]5CC[C@]4([C@@]3(CC[C@]2(CCC1=C)C)C)C)(C)C)O)C	7.3567	-6.803	0.040237	-5.6458	none	none	none	none		31
Terpinyl acetate	CC1=CCC(CC1)C(C)(C)OC(=O)C	2.7839	-2.596	0.13905	-7.6767	none	none	none	low		14
Tomatidenol	C[C@H]1CC[C@]2([C@H]([C@H]3[C@@H](O2)C[C@@H]4[C@@]3(CC[C@H]5[C@H]4CC=C6[C@@]5(CC[C@@H](C6)O)C)C)C)NC1	4.7379	-5.443	0.1141	2.6674	none	none	low	none		30
Tomatidine	C[C@H]1CC[C@]2([C@H]([C@H]3[C@@H](O2)C[C@@H]4[C@@]3(CC[C@H]5[C@H]4CC[C@@H]6[C@@]5(CC[C@@H](C6)O)C)C)C)NC1	4.8424	-5.707	0.11352	2.2008	none	none	low	none		30
Trans-caryophyllene	C/C/1=C\CCC(=C)C2CC(C2CC1)(C)C	5.4861	-3.662	0	-6.4755	none	none	none	none		15
Ursolic acid	C[C@@H]1CC[C@@]2(CC[C@@]3(C(=CC[C@H]4[C@]3(CC[C@@H]5[C@@]4(CC[C@@H](C5(C)C)O)C)C)[C@@H]2[C@H]1C)C)C(=O)O	6.0021	-6.111	0.11614	-3.658	none	none	none	none		33
Vanillic acid	COC1=C(C=CC(=C1)C(=O)O)O	0.729	-1.351	0.39089	-1.597	high	none	none	none		12
	Max	13.873	-0.741	0.56654	2.6674	22	10	16	10	20
	Min	-2.6858	-10.799	0	-28.971
				Druglike	39

## Sheet: E3.SwissTargetPrediction
Protein target	Frequency	Frequency as top hit	Frequency as 2nd hit	Frequency as 3rd hit
AKR1B1	83	36	17	11
CD38	52	12	0	0
CA2	98	10	19	12
PPARA	22	9	9	3
NOX4	58	7	8	6
CYP19A1	27	6	1	1
PTGS2	54	6	0	0
PPARG	10	6	2	1
MMP2	32	5	2	2
NMUR2	52	5	3	0
FABP4	14	4	0	2
TRPV1	11	4	0	3
PGF	9	3	4	2
AR	11	2	1	1
HSD11B1	14	2	1	0
PTGS1	32	2	4	1
PTPN1	28	2	1	0
CA7	85	2	9	18
TNF	50	2	0	1
SHBG	14	2	0	0
MMP9	19	2	0	3
SIGMAR1	7	2	0	0
AKT1	5	2	0	1
MAPK14	4	1	0	0
PGD	2	1	1	0
TYR	9	1	1	0
PTGES	16	1	0	0
PYGL	11	1	0	0
NPC1L1	9	1	0	0
NR1I3	9	1	0	0
SQLE	17	1	0	0
ABCC1	7	1	0	1
HCAR2	3	1	0	0
TSPO	3	1	0	0
CDC25A	9	1	0	0
GPR35	2	1	0	1
MMP12	24	1	0	4
TAAR1	1	1	0	0
RPS6KA3	52	1	1	0
NQO2	54	1	0	0
MAPT	5	1	0	0
EGFR	7	1	0	0
SLC5A4	8	1	0	3
HDAC1	6	1	0	0
MAOA	8	1	0	0
HMGCR	8	1	0	1
UGT2B7	8	1	2	1
ESR1	20	1	1	2
CA3	24	1	1	0
F2	3	1	0	0
GLI2	3	1	0	0
PHLPP1	4	1	2	0
RBP4	1	1	0	0
CNR1	17	1	0	0
BACE1	21	0	1	0
SHH	4	0	1	1
DAO	2	0	1	0
PRKCA	13	0	2	0
AKR1B10	23	0	9	1
MMP13	22	0	2	4
ALOX5	60	0	1	0
APP	19	0	1	2
NR1H3	11	0	1	2
CYP1A2	6	0	1	4
LSS	1	0	1	0
CYP1B1	10	0	1	0
VEGFA	9	0	3	4
PSMB5	1	0	1	0
CNR2	18	0	7	0
ERBB2	2	0	1	0
BCHE	14	0	1	2
CA1	37	0	1	7
CA12	91	0	2	4
SRD5A1	5	0	3	0
IL2	50	0	2	0
KDM4E	2	0	1	0
FABP3	15	0	1	2
SLC5A1	7	0	1	2
DNM1	1	0	1	0
FAAH	14	0	1	1
SLC5A2	7	0	1	0
CTSK	3	0	1	0
AVPR2	3	0	2	0
XDH	59	0	1	3
ADRA2A	55	0	5	3
ADRA2C	51	0	1	9
CYP51A1	5	0	1	1
PPARD	15	0	2	6
ESR2	23	0	1	0
CA8	1	0	1	0
PRSS1	1	0	1	0
EBP	2	0	2	0
POLB	20	0	1	0
GLI1	3	0	1	0
ILK	4	0	1	2
BCL2	8	0	0	2
CHRM2	7	0	0	1
CDK5R1 CDK5	5	0	0	2
ADORA2A	8	0	0	1
RORC	9	0	0	1
SLC6A4	10	0	0	1
CA4	83	0	0	1
CYP2A6	1	0	0	1
FFAR1	14	0	0	1
MAOB	6	0	0	1
KCNA5	1	0	0	1
IDO1	2	0	0	1
KDR	7	0	0	1
ACHE	69	0	0	0
ADA	1	0	0	0
SLC6A3	2	0	0	0
CCND1 CDK4	2	0	0	0
CYP2C19	9	0	0	0
CA6	25	0	0	0
HSP90AA1	1	0	0	0
CA9	28	0	0	0
CA5B	28	0	0	0
ADORA1	61	0	0	0
TOP2A	1	0	0	0
HSD17B1	5	0	0	0
FABP5	15	0	0	0
SLC28A3	6	0	0	0
GSK3B	5	0	0	0
FNTA FNTB	3	0	0	0
HTR2A	2	0	0	0
ABCB1	22	0	0	0
GPR18	2	0	0	0
DNMT1	2	0	0	0
ADORA3	6	0	0	0
PNP	2	0	0	0
SREBF2	5	0	0	0
SLC16A1	1	0	0	0
CDC25B	4	0	0	0
PDGFRB	2	0	0	0
CA13	13	0	0	0
CA5A	25	0	0	0
FLT3	8	0	0	0
TERT	21	0	0	0
EPHX2	5	0	0	0
SLC6A2	7	0	0	0
PTPRF	2	0	0	0
CA14	14	0	0	0
GLRA1	1	0	0	0
DYRK1A	6	0	0	0
HRAS	3	0	0	0
ELANE	8	0	0	0
P2RX3	1	0	0	0
TLR4	2	0	0	0
FLT4	1	0	0	0
TAS2R31	3	0	0	0
EIF4A1	1	0	0	0
FABP2	5	0	0	0
MET	3	0	0	0
IGF1R	5	0	0	0
CYP17A1	6	0	0	0
PGR	1	0	0	0
ATP12A	1	0	0	0
ESRRG	2	0	0	0
PTPN2	12	0	0	0
PSEN1	3	0	0	0

## Sheet: E4.EpigeneticTargetProfiler
Epigenetic target	Frequency as top hit	Frequency as 2nd hit	Frequency as 3rd hit
APEX1	159	145	12
ATM	154	10	135
KDM4E	120	6	2
CDK1	119	0	0
BRD2	92	1	3
AURKB	83	1	10
HDAC1	77	1	0
BRD4	76	0	1
PARP1	62	2	0
PRKCD	51	0	0
AURKA	50	0	5
KDM5A	49	0	0
PKN1	48	0	0
KDM4C	45	0	0
EP300	28	0	0
USP7	23	0	0
KDM1A	22	0	0
HDAC2	21	0	0
HDAC6	19	0	0
PRKDC	18	0	0
HDAC11	17	4	0
JAK2	13	0	0
CDK2	9	0	0
HDAC3	8	0	0
HDAC8	8	0	0
RPS6KA5	7	0	0
CARM1	6	1	0
CREBBP	6	0	0
EZH2	5	0	0
HDAC7	3	0	0
APEX2	2	2	0
BRD3	2	0	0
BRD5	2	0	0
BRPF1	2	0	0
CDK5	2	0	0
DAPK3	2	0	0
EP301	2	0	0
PARP2	2	0	0
PRKCB	2	0	0
APEX0	1	0	1
CHEK1	1	0	0
HDAC10	1	0	0
HDAC4	1	0	0
HDAC8	1	1	0
KDM4A	1	0	1
KDM6B	1	0	0
TOP2A	1	0	0

## Sheet: E5.GeneCardSkinAntiAgeingTarget
Gene Symbol	Description	Category	Uniprot ID	Relevance score	GeneCards Link
FBN1	Fibrillin 1	Protein Coding	P35555	74.2159	https://www.genecards.org/cgi-bin/carddisp.pl?gene=FBN1
CDKN2A	Cyclin Dependent Kinase Inhibitor 2A	Protein Coding	Q8N726	43.6635	https://www.genecards.org/cgi-bin/carddisp.pl?gene=CDKN2A
CTNNB1	Catenin Beta 1	Protein Coding	P35222	37.8723	https://www.genecards.org/cgi-bin/carddisp.pl?gene=CTNNB1
TNF	Tumor Necrosis Factor	Protein Coding	P01375	28.8155	https://www.genecards.org/cgi-bin/carddisp.pl?gene=TNF
ELN	Elastin	Protein Coding	P15502	27.905	https://www.genecards.org/cgi-bin/carddisp.pl?gene=ELN
MTOR	Mechanistic Target Of Rapamycin Kinase	Protein Coding	P42345	25.5826	https://www.genecards.org/cgi-bin/carddisp.pl?gene=MTOR
TP63	Tumor Protein P63	Protein Coding	Q9H3D4	24.5126	https://www.genecards.org/cgi-bin/carddisp.pl?gene=TP63
MMP1	Matrix Metallopeptidase 1	Protein Coding	P03956	23.2496	https://www.genecards.org/cgi-bin/carddisp.pl?gene=MMP1
HLA-DRB1	Major Histocompatibility Complex, Class II, DR Beta 1	Protein Coding	P01911	21.9289	https://www.genecards.org/cgi-bin/carddisp.pl?gene=HLA-DRB1
TERT	Telomerase Reverse Transcriptase	Protein Coding	O14746	19.4043	https://www.genecards.org/cgi-bin/carddisp.pl?gene=TERT
HLA-B	Major Histocompatibility Complex, Class I, B	Protein Coding	P01889	19.3519	https://www.genecards.org/cgi-bin/carddisp.pl?gene=HLA-B
IL17A	Interleukin 17A	Protein Coding	Q16552	17.0994	https://www.genecards.org/cgi-bin/carddisp.pl?gene=IL17A
MMP2	Matrix Metallopeptidase 2	Protein Coding	P08253	17.0593	https://www.genecards.org/cgi-bin/carddisp.pl?gene=MMP2
MAPK1	Mitogen-Activated Protein Kinase 1	Protein Coding	P28482	16.111	https://www.genecards.org/cgi-bin/carddisp.pl?gene=MAPK1
TGFB2	Transforming Growth Factor Beta 2	Protein Coding	P61812	15.2084	https://www.genecards.org/cgi-bin/carddisp.pl?gene=TGFB2
IGF1	Insulin Like Growth Factor 1	Protein Coding	P05019	15.0471	https://www.genecards.org/cgi-bin/carddisp.pl?gene=IGF1
MMP9	Matrix Metallopeptidase 9	Protein Coding	P14780	14.645	https://www.genecards.org/cgi-bin/carddisp.pl?gene=MMP9
BCL2	BCL2 Apoptosis Regulator	Protein Coding	P10415	14.269	https://www.genecards.org/cgi-bin/carddisp.pl?gene=BCL2
HLA-C	Major Histocompatibility Complex, Class I, C	Protein Coding	P10321	13.7244	https://www.genecards.org/cgi-bin/carddisp.pl?gene=HLA-C
HLA-A	Major Histocompatibility Complex, Class I, A	Protein Coding	P04439	12.6133	https://www.genecards.org/cgi-bin/carddisp.pl?gene=HLA-A
JUN	Jun Proto-Oncogene, AP-1 Transcription Factor Subunit	Protein Coding	P05412	12.3366	https://www.genecards.org/cgi-bin/carddisp.pl?gene=JUN
NFE2L2	NFE2 Like BZIP Transcription Factor 2	Protein Coding	Q16236	12.007	https://www.genecards.org/cgi-bin/carddisp.pl?gene=NFE2L2
CAT	Catalase	Protein Coding	P04040	11.6896	https://www.genecards.org/cgi-bin/carddisp.pl?gene=CAT
KL	Klotho	Protein Coding	Q9UEF7	11.4516	https://www.genecards.org/cgi-bin/carddisp.pl?gene=KL
CRABP2	Cellular Retinoic Acid Binding Protein 2	Protein Coding	P29373	11.2699	https://www.genecards.org/cgi-bin/carddisp.pl?gene=CRABP2
NFKB1	Nuclear Factor Kappa B Subunit 1	Protein Coding	P19838	11.1133	https://www.genecards.org/cgi-bin/carddisp.pl?gene=NFKB1
PPARA	Peroxisome Proliferator Activated Receptor Alpha	Protein Coding	Q07869	11.0515	https://www.genecards.org/cgi-bin/carddisp.pl?gene=PPARA
SOD1	Superoxide Dismutase 1	Protein Coding	P00441	10.0595	https://www.genecards.org/cgi-bin/carddisp.pl?gene=SOD1
MMP3	Matrix Metallopeptidase 3	Protein Coding	P08254	9.96695	https://www.genecards.org/cgi-bin/carddisp.pl?gene=MMP3
MMP14	Matrix Metallopeptidase 14	Protein Coding	P50281	9.92946	https://www.genecards.org/cgi-bin/carddisp.pl?gene=MMP14
FGF23	Fibroblast Growth Factor 23	Protein Coding	Q9GZV9	9.24107	https://www.genecards.org/cgi-bin/carddisp.pl?gene=FGF23
TET2	Tet Methylcytosine Dioxygenase 2	Protein Coding	Q6N021	8.75744	https://www.genecards.org/cgi-bin/carddisp.pl?gene=TET2
NFKBIA	NFKB Inhibitor Alpha	Protein Coding	P25963	8.69068	https://www.genecards.org/cgi-bin/carddisp.pl?gene=NFKBIA
CALCA	Calcitonin Related Polypeptide Alpha	Protein Coding	P06881	8.60464	https://www.genecards.org/cgi-bin/carddisp.pl?gene=CALCA
SIRT1	Sirtuin 1	Protein Coding	Q96EB6	8.58223	https://www.genecards.org/cgi-bin/carddisp.pl?gene=SIRT1
CRH	Corticotropin Releasing Hormone	Protein Coding	P06850	8.51544	https://www.genecards.org/cgi-bin/carddisp.pl?gene=CRH
GLUL	Glutamate-Ammonia Ligase	Protein Coding	P15104	8.36114	https://www.genecards.org/cgi-bin/carddisp.pl?gene=GLUL
HSPA4	Heat Shock Protein Family A (Hsp70) Member 4	Protein Coding	P34932	8.25372	https://www.genecards.org/cgi-bin/carddisp.pl?gene=HSPA4
SST	Somatostatin	Protein Coding	P61278	7.82939	https://www.genecards.org/cgi-bin/carddisp.pl?gene=SST
SOD2	Superoxide Dismutase 2	Protein Coding	P04179	7.22668	https://www.genecards.org/cgi-bin/carddisp.pl?gene=SOD2
GUSB	Glucuronidase Beta	Protein Coding	P08236	6.61637	https://www.genecards.org/cgi-bin/carddisp.pl?gene=GUSB
GH1	Growth Hormone 1	Protein Coding	P01241	6.44141	https://www.genecards.org/cgi-bin/carddisp.pl?gene=GH1
ADM	Adrenomedullin	Protein Coding	P35318	5.70169	https://www.genecards.org/cgi-bin/carddisp.pl?gene=ADM
EGR1	Early Growth Response 1	Protein Coding	P18146	5.47596	https://www.genecards.org/cgi-bin/carddisp.pl?gene=EGR1
AGTR1	Angiotensin II Receptor Type 1	Protein Coding	P30556	5.42012	https://www.genecards.org/cgi-bin/carddisp.pl?gene=AGTR1
GSK3B	Glycogen Synthase Kinase 3 Beta	Protein Coding	P49841	5.32603	https://www.genecards.org/cgi-bin/carddisp.pl?gene=GSK3B
BGLAP	Bone Gamma-Carboxyglutamate Protein	Protein Coding	P02818	5.19974	https://www.genecards.org/cgi-bin/carddisp.pl?gene=BGLAP
PRDX5	Peroxiredoxin 5	Protein Coding	P30044	4.39161	https://www.genecards.org/cgi-bin/carddisp.pl?gene=PRDX5
HSPA8	Heat Shock Protein Family A (Hsp70) Member 8	Protein Coding	P11142	4.36984	https://www.genecards.org/cgi-bin/carddisp.pl?gene=HSPA8
SEC23A	SEC23 Homolog A, COPII Coat Complex Component	Protein Coding	Q15436	4.06066	https://www.genecards.org/cgi-bin/carddisp.pl?gene=SEC23A
TPH1	Tryptophan Hydroxylase 1	Protein Coding	P17752	4.05598	https://www.genecards.org/cgi-bin/carddisp.pl?gene=TPH1
TRPV6	Transient Receptor Potential Cation Channel Subfamily V Member 6	Protein Coding	Q9H1D0	3.72739	https://www.genecards.org/cgi-bin/carddisp.pl?gene=TRPV6
HSPA1A	Heat Shock Protein Family A (Hsp70) Member 1A	Protein Coding	P0DMV8	3.09134	https://www.genecards.org/cgi-bin/carddisp.pl?gene=HSPA1A
CDK5	Cyclin Dependent Kinase 5	Protein Coding	Q00535	3.06391	https://www.genecards.org/cgi-bin/carddisp.pl?gene=CDK5
GDF11	Growth Differentiation Factor 11	Protein Coding	O95390	2.96062	https://www.genecards.org/cgi-bin/carddisp.pl?gene=GDF11
CREB3L2	CAMP Responsive Element Binding Protein 3 Like 2	Protein Coding	Q70SY1	2.85413	https://www.genecards.org/cgi-bin/carddisp.pl?gene=CREB3L2
KIR2DL1	Killer Cell Immunoglobulin Like Receptor, Two Ig Domains And Long Cytoplasmic Tail 1	Protein Coding	P43626	2.72767	https://www.genecards.org/cgi-bin/carddisp.pl?gene=KIR2DL1
ENOX2	Ecto-NOX Disulfide-Thiol Exchanger 2	Protein Coding	Q16206	2.64135	https://www.genecards.org/cgi-bin/carddisp.pl?gene=ENOX2
KIR3DL1	Killer Cell Immunoglobulin Like Receptor, Three Ig Domains And Long Cytoplasmic Tail 1	Protein Coding	P43629	2.634	https://www.genecards.org/cgi-bin/carddisp.pl?gene=KIR3DL1
NQO2	N-Ribosyldihydronicotinamide:Quinone Dehydrogenase 2	Protein Coding	P16083	2.5682	https://www.genecards.org/cgi-bin/carddisp.pl?gene=NQO2
KIR3DL2	Killer Cell Immunoglobulin Like Receptor, Three Ig Domains And Long Cytoplasmic Tail 2	Protein Coding	P43630	2.47555	https://www.genecards.org/cgi-bin/carddisp.pl?gene=KIR3DL2
SIRT2	Sirtuin 2	Protein Coding	Q8IXJ6	2.27878	https://www.genecards.org/cgi-bin/carddisp.pl?gene=SIRT2
KCNA2	Potassium Voltage-Gated Channel Subfamily A Member 2	Protein Coding	P16389	2.23699	https://www.genecards.org/cgi-bin/carddisp.pl?gene=KCNA2
SPR	Sepiapterin Reductase	Protein Coding	P35270	2.13174	https://www.genecards.org/cgi-bin/carddisp.pl?gene=SPR
SIRT3	Sirtuin 3	Protein Coding	Q9NTG7	1.98909	https://www.genecards.org/cgi-bin/carddisp.pl?gene=SIRT3
AANAT	Aralkylamine N-Acetyltransferase	Protein Coding	Q16613	1.98701	https://www.genecards.org/cgi-bin/carddisp.pl?gene=AANAT
RGN	Regucalcin	Protein Coding	Q15493	1.9721	https://www.genecards.org/cgi-bin/carddisp.pl?gene=RGN
DMP1	Dentin Matrix Acidic Phosphoprotein 1	Protein Coding	Q13316	1.91994	https://www.genecards.org/cgi-bin/carddisp.pl?gene=DMP1
SLC25A27	Solute Carrier Family 25 Member 27	Protein Coding	O95847	1.84745	https://www.genecards.org/cgi-bin/carddisp.pl?gene=SLC25A27
SOD3	Superoxide Dismutase 3	Protein Coding	P08294	1.75673	https://www.genecards.org/cgi-bin/carddisp.pl?gene=SOD3
SIRT5	Sirtuin 5	Protein Coding	Q9NXA8	1.66203	https://www.genecards.org/cgi-bin/carddisp.pl?gene=SIRT5
SGCB	Sarcoglycan Beta	Protein Coding	Q16585	1.4969	https://www.genecards.org/cgi-bin/carddisp.pl?gene=SGCB
KIR2DS1	Killer Cell Immunoglobulin Like Receptor, Two Ig Domains And Short Cytoplasmic Tail 1	Protein Coding	Q14954	1.35696	https://www.genecards.org/cgi-bin/carddisp.pl?gene=KIR2DS1
KIR2DS4	Killer Cell Immunoglobulin Like Receptor, Two Ig Domains And Short Cytoplasmic Tail 4	Protein Coding	P43632	1.31591	https://www.genecards.org/cgi-bin/carddisp.pl?gene=KIR2DS4
PTGES3	Prostaglandin E Synthase 3	Protein Coding	Q15185	1.30307	https://www.genecards.org/cgi-bin/carddisp.pl?gene=PTGES3
CPT1C	Carnitine Palmitoyltransferase 1C	Protein Coding	Q8TCG5	1.28877	https://www.genecards.org/cgi-bin/carddisp.pl?gene=CPT1C
KAT2A	Lysine Acetyltransferase 2A	Protein Coding	Q92830	1.26373	https://www.genecards.org/cgi-bin/carddisp.pl?gene=KAT2A
SIRT4	Sirtuin 4	Protein Coding	Q9Y6E7	1.1819	https://www.genecards.org/cgi-bin/carddisp.pl?gene=SIRT4
KIR2DS3	Killer Cell Immunoglobulin Like Receptor, Two Ig Domains And Short Cytoplasmic Tail 3	Protein Coding	Q14952	0.844365	https://www.genecards.org/cgi-bin/carddisp.pl?gene=KIR2DS3
KIR3DS1	Killer Cell Immunoglobulin Like Receptor, Three Ig Domains And Short Cytoplasmic Tail 1	Protein Coding	Q14943	0.844365	https://www.genecards.org/cgi-bin/carddisp.pl?gene=KIR3DS1
POU4F1	POU Class 4 Homeobox 1	Protein Coding	Q01851	0.816237	https://www.genecards.org/cgi-bin/carddisp.pl?gene=POU4F1
MSTN	Myostatin	Protein Coding	O14793	0.77304	https://www.genecards.org/cgi-bin/carddisp.pl?gene=MSTN
FGF21	Fibroblast Growth Factor 21	Protein Coding	Q9NSA1	0.684743	https://www.genecards.org/cgi-bin/carddisp.pl?gene=FGF21
KIR2DL2	Killer Cell Immunoglobulin Like Receptor, Two Ig Domains And Long Cytoplasmic Tail 2	Protein Coding	P43627	0.628314	https://www.genecards.org/cgi-bin/carddisp.pl?gene=KIR2DL2
CNDP1	Carnosine Dipeptidase 1	Protein Coding	Q96KN2	0.574858	https://www.genecards.org/cgi-bin/carddisp.pl?gene=CNDP1
KIR2DL4	Killer Cell Immunoglobulin Like Receptor, Two Ig Domains And Long Cytoplasmic Tail 4	Protein Coding	Q99706	0.544865	https://www.genecards.org/cgi-bin/carddisp.pl?gene=KIR2DL4
KIR2DL5A	Killer Cell Immunoglobulin Like Receptor, Two Ig Domains And Long Cytoplasmic Tail 5A	Protein Coding	Q8N109	0.544865	https://www.genecards.org/cgi-bin/carddisp.pl?gene=KIR2DL5A
L1TD1	LINE1 Type Transposase Domain Containing 1	Protein Coding	Q5T7N2	0.403315	https://www.genecards.org/cgi-bin/carddisp.pl?gene=L1TD1
KIR3DL3	Killer Cell Immunoglobulin Like Receptor, Three Ig Domains And Long Cytoplasmic Tail 3	Protein Coding	Q8N743	0.3434	https://www.genecards.org/cgi-bin/carddisp.pl?gene=KIR3DL3
KIR2DS2	Killer Cell Immunoglobulin Like Receptor, Two Ig Domains And Short Cytoplasmic Tail 2	Protein Coding	P43631	0.3434	https://www.genecards.org/cgi-bin/carddisp.pl?gene=KIR2DS2
KIR2DS5	Killer Cell Immunoglobulin Like Receptor, Two Ig Domains And Short Cytoplasmic Tail 5	Protein Coding	Q14953	0.3434	https://www.genecards.org/cgi-bin/carddisp.pl?gene=KIR2DS5
LOC110806263	TERT 5' Regulatory Region	Functional Element		4.63545	https://www.genecards.org/cgi-bin/carddisp.pl?gene=LOC110806263
LOC110806306	Telomerase RNA Component (TERC) Promoter	Functional Element		3.98529	https://www.genecards.org/cgi-bin/carddisp.pl?gene=LOC110806306
KIR2DP1	Killer Cell Immunoglobulin Like Receptor, Two Ig Domains Pseudogene 1	Pseudogene		0.3434	https://www.genecards.org/cgi-bin/carddisp.pl?gene=KIR2DP1
H19	H19 Imprinted Maternally Expressed Transcript	RNA Gene		17.3475	https://www.genecards.org/cgi-bin/carddisp.pl?gene=H19
SOD2-OT1	SOD2 Overlapping Transcript 1	RNA Gene		14.7517	https://www.genecards.org/cgi-bin/carddisp.pl?gene=SOD2-OT1
LINC01672	Long Intergenic Non-Protein Coding RNA 1672	RNA Gene		13.7695	https://www.genecards.org/cgi-bin/carddisp.pl?gene=LINC01672
MEG3	Maternally Expressed 3	RNA Gene		13.5784	https://www.genecards.org/cgi-bin/carddisp.pl?gene=MEG3
TERC	Telomerase RNA Component	RNA Gene		13.1558	https://www.genecards.org/cgi-bin/carddisp.pl?gene=TERC
LINC02605	Long Intergenic Non-Protein Coding RNA 2605	RNA Gene		11.4499	https://www.genecards.org/cgi-bin/carddisp.pl?gene=LINC02605
MIR125A	MicroRNA 125a	RNA Gene		11.3643	https://www.genecards.org/cgi-bin/carddisp.pl?gene=MIR125A
CERNA3	Competing Endogenous LncRNA 3 For MiR-645	RNA Gene		10.5497	https://www.genecards.org/cgi-bin/carddisp.pl?gene=CERNA3
LINC-ROR	Long Intergenic Non-Protein Coding RNA, Regulator Of Reprogramming	RNA Gene		10.5165	https://www.genecards.org/cgi-bin/carddisp.pl?gene=LINC-ROR
TMX2-CTNND1	TMX2-CTNND1 Readthrough (NMD Candidate)	RNA Gene		10.027	https://www.genecards.org/cgi-bin/carddisp.pl?gene=TMX2-CTNND1
BDNF-AS	BDNF Antisense RNA	RNA Gene		9.75713	https://www.genecards.org/cgi-bin/carddisp.pl?gene=BDNF-AS
GAS5	Growth Arrest Specific 5	RNA Gene		9.40685	https://www.genecards.org/cgi-bin/carddisp.pl?gene=GAS5
XIST	X Inactive Specific Transcript	RNA Gene		8.57201	https://www.genecards.org/cgi-bin/carddisp.pl?gene=XIST
MIR199A1	MicroRNA 199a-1	RNA Gene		8.34402	https://www.genecards.org/cgi-bin/carddisp.pl?gene=MIR199A1
MIR34C	MicroRNA 34c	RNA Gene		8.04209	https://www.genecards.org/cgi-bin/carddisp.pl?gene=MIR34C
MIR181A1	MicroRNA 181a-1	RNA Gene		7.98861	https://www.genecards.org/cgi-bin/carddisp.pl?gene=MIR181A1
MIRLET7C	MicroRNA Let-7c	RNA Gene		7.92162	https://www.genecards.org/cgi-bin/carddisp.pl?gene=MIRLET7C
SMAD5-AS1	SMAD5 Antisense RNA 1	RNA Gene	Q9Y6J3	7.10299	https://www.genecards.org/cgi-bin/carddisp.pl?gene=SMAD5-AS1
MIR216A	MicroRNA 216a	RNA Gene		5.73847	https://www.genecards.org/cgi-bin/carddisp.pl?gene=MIR216A
RMST	Rhabdomyosarcoma 2 Associated Transcript	RNA Gene		5.20997	https://www.genecards.org/cgi-bin/carddisp.pl?gene=RMST
MIR181A2	MicroRNA 181a-2	RNA Gene		4.80807	https://www.genecards.org/cgi-bin/carddisp.pl?gene=MIR181A2
MIR451A	MicroRNA 451a	RNA Gene		4.79876	https://www.genecards.org/cgi-bin/carddisp.pl?gene=MIR451A
MIR7-3HG	MIR7-3 Host Gene	RNA Gene	Q8N6C7	4.72767	https://www.genecards.org/cgi-bin/carddisp.pl?gene=MIR7-3HG
TLX1NB	TLX1 Neighbor	RNA Gene	P0CAT3	4.68618	https://www.genecards.org/cgi-bin/carddisp.pl?gene=TLX1NB
MIR98	MicroRNA 98	RNA Gene		4.49395	https://www.genecards.org/cgi-bin/carddisp.pl?gene=MIR98
TRA-TGC7-1	TRNA-Ala (Anticodon TGC) 7-1	RNA Gene		4.36863	https://www.genecards.org/cgi-bin/carddisp.pl?gene=TRA-TGC7-1
FAS-AS1	FAS Antisense RNA 1	RNA Gene		4.32791	https://www.genecards.org/cgi-bin/carddisp.pl?gene=FAS-AS1
PGR-AS1	PGR Antisense RNA 1	RNA Gene		4.09294	https://www.genecards.org/cgi-bin/carddisp.pl?gene=PGR-AS1
MIR320A	MicroRNA 320a	RNA Gene		3.79628	https://www.genecards.org/cgi-bin/carddisp.pl?gene=MIR320A
TRC-GCA24-1	TRNA-Cys (GCA) 24-1	RNA Gene		2.96148	https://www.genecards.org/cgi-bin/carddisp.pl?gene=TRC-GCA24-1
MIR339	MicroRNA 339	RNA Gene		2.45353	https://www.genecards.org/cgi-bin/carddisp.pl?gene=MIR339
CHKB-CPT1B	CHKB-CPT1B Readthrough (NMD Candidate)	RNA Gene		2.21125	https://www.genecards.org/cgi-bin/carddisp.pl?gene=CHKB-CPT1B
TP53TG1	TP53 Target 1	RNA Gene		2.20965	https://www.genecards.org/cgi-bin/carddisp.pl?gene=TP53TG1
MIR663B	MicroRNA 663b	RNA Gene		2.14489	https://www.genecards.org/cgi-bin/carddisp.pl?gene=MIR663B
THORLNC	Testis Associated Oncogenic LncRNA	RNA Gene		2.1322	https://www.genecards.org/cgi-bin/carddisp.pl?gene=THORLNC
CRMA	Cardiomyocyte Maturation Associated LncRNA	RNA Gene		2.05815	https://www.genecards.org/cgi-bin/carddisp.pl?gene=CRMA
MIR511	MicroRNA 511	RNA Gene		1.96819	https://www.genecards.org/cgi-bin/carddisp.pl?gene=MIR511
SNORD44	Small Nucleolar RNA, C/D Box 44	RNA Gene		1.93579	https://www.genecards.org/cgi-bin/carddisp.pl?gene=SNORD44
MIR376B	MicroRNA 376b	RNA Gene		1.67721	https://www.genecards.org/cgi-bin/carddisp.pl?gene=MIR376B
LOC654780	Splicing Factor Proline/Glutamine-Rich	RNA Gene		1.57957	https://www.genecards.org/cgi-bin/carddisp.pl?gene=LOC654780
DSCAM-AS1	DSCAM Antisense RNA 1	RNA Gene		1.50467	https://www.genecards.org/cgi-bin/carddisp.pl?gene=DSCAM-AS1
MIR1248	MicroRNA 1248	RNA Gene		1.4283	https://www.genecards.org/cgi-bin/carddisp.pl?gene=MIR1248
MAGI2-AS3	MAGI2 Antisense RNA 3	RNA Gene		1.18663	https://www.genecards.org/cgi-bin/carddisp.pl?gene=MAGI2-AS3
MIR3615	MicroRNA 3615	RNA Gene		1.16109	https://www.genecards.org/cgi-bin/carddisp.pl?gene=MIR3615
MIR570	MicroRNA 570	RNA Gene		0.575662	https://www.genecards.org/cgi-bin/carddisp.pl?gene=MIR570

## Sheet: E6.DockingScoresAll
	Binding score (kcal/mol) Heat map s generated using a color scale conditional formating.
Name	1CGL	2TCL	1ELB	1FNF	1VJY	2AZ5	2PE4	3K35	4I5I	5XAU	8H78	7RK7	P14679	Average
(-)-Epicatechin	-8	-8.2	-7.1	-7.2	-7.5	-8.6	-7.4	-9	-10.7	-8.9	-8	-9.4	-7.8	-8.29231
(+) catechin	-9.4	-8.2	-7.9	-7.3	-7	-8.7	-7.4	-9.1	-9	-9.5	-9.2	-9.8	-8.4	-8.53077
δ-cadenene	-6.1	-5.6	-5.7	-5.9	-6.4	-7.2	-6	-7.3	-8.9	-7.9	-6.3	-7.4	-7	-6.74615
β-carotene	-7.5	-7.9	-7.6	-7.1	-5.1	-8	-7.4	-9	-9.5	-6.6	-9.3	-8.3	-6.9	-7.70769
α-caryophyllene	-6.2	-5.1	-5.7	-6.2	-6.7	-7.2	-6.1	-6.7	-8.8	-6.3	-6.2	-6.7	-6.4	-6.48462
α-cubenene	-6.6	-6.5	-6.1	-6	-6	-7.1	-6	-7.3	-10.1	-6.7	-6.4	-7.8	-6.6	-6.86154
α-farnesene	-5.5	-6.1	-5.6	-4.2	-5.3	-6.1	-5.2	-6.1	-8.6	-5.5	-7.2	-6.5	-6.2	-6.00769
α-Linolenic acid	-6	-5.7	-4.7	-4.1	-4.9	-6.2	-4.2	-5.6	-7.8	-5	-6.9	-5.8	-3.3	-5.4
α-Linolenic acid	-5.9	-5.8	-5.2	-3.6	-5.3	-5.9	-4.4	-6	-8	-4	-6.8	-4.9	-4.2	-5.38462
α-thujone	-5.7	-5.6	-5.4	-5.1	-4.9	-6.1	-5.1	-6.2	-6.8	-6.3	-5.3	-6.1	-5.5	-5.7
γ-tocopherol	-7.7	-7.9	-7.2	-7.1	-6.6	-9.3	-7.8	-9	-10.6	-7.4	-8.2	-7.8	-7	-7.96923
α-tocopherol	-6.7	-7.3	-7.6	-5.7	-7.9	-8	-7.4	-7	-11.4	-8	-8.1	-8	-6.3	-7.64615
δ-tocopherol	-7.3	-8	-6.8	-5.4	-6.8	-8.7	-7	-9.5	-10.9	-7.2	-8.4	-7.7	-8.6	-7.86923
γ-tocotrienol	-7.1	-7.6	-6.9	-6.5	-5.8	-9	-7.1	-9.1	-11.5	-7	-9	-8.3	-8.9	-7.98462
α-tomatine	-8.2	-7.4	-8.2	-7.6	-7.4	-9.8	-8.6	-10	0	-11	-7.8	-9.9	-9.2	-8.08462
1,8-cineole	-5.6	-5.6	-4.6	-4.8	-4.9	-5.8	-4.6	-5.7	-6.6	-5.8	-4.7	-5.8	-5.5	-5.38462
2,3-dihydro-3,5-dihydroxy-6-methyl4H-pyran-4-one	-5.8	-5.7	-4.7	-5.2	-4.8	-4.8	-5.8	-5.6	-5.7	-5.5	-5.7	-5.1	-5.9	-5.40769
2-O-caffeoylarbutin	-8.3	-8.5	-7.7	-6	-7.2	-8.2	-6.4	-8	-9.8	-9	-9	-9.1	-7.2	-8.03077
3-O-caffeoylquinic acid	-8.2	-8.2	-7	-6.7	-7.1	-7.7	-7.3	-8	-9.3	-8.3	-8.6	-8.7	-7.4	-7.88462
3-p-coumaroylquinic acid	-8.2	-8.1	-6.9	-6.8	-7.5	-8	-7.3	-8	-8.9	-7.7	-8.4	-8.4	-8.2	-7.87692
4-hydroxybenzoic acid	-6.4	-6.7	-4.7	-5	-5.1	-5.4	-6.1	-5.8	-6.5	-5.8	-6.2	-6.1	-6.3	-5.85385
4-hydroxycinnamic acid	-7.5	-7.5	-5.1	-5.2	-5.4	-5.8	-6.6	-6.3	-6.9	-6.3	-6.6	-6.3	-5.9	-6.26154
4-O-caffeoylquinic acid	-8.6	-8	-6.7	-6.5	-7.1	-7.7	-6.6	-8.2	-9	-8	-9.7	-8.7	-7.3	-7.85385
4-O-p-coumaroylquinic acid	-7.4	-7.5	-6.8	-6.4	-6.9	-7.2	-7.4	-7.6	-9.2	-8.3	-8.7	-8.6	-7.3	-7.63846
5-O-caffeoylquinic acid	-8.7	-8.8	-7.3	-6.4	-7	-7.5	-7.2	-8	-9.4	-8.3	-9.1	-8.6	-7	-7.94615
5-O-caffeoylquinic acid methyl ester	-8.6	-8.6	-7	-6.4	-6.5	-7.1	-6.7	-7.6	-9.9	-8	-7.8	-7.8	-6.9	-7.60769
5-O-feruloylquinic acid	-7.3	-7.8	-7.3	-6.6	-7	-7.6	-6.5	-8	-10.1	-8.2	-8.7	-8.6	-8.4	-7.85385
5-p-coumaroylquinic acid	-8.3	-8.8	-6.2	-6.3	-6.6	-7.7	-6.8	-7.2	-9.9	-8.1	-8.4	-8.5	-8.2	-7.76923
Alpha-myrin	-7.2	-6.5	-7.6	-7.6	-6.5	-9.9	-8.4	-9	2.5	-9.6	-8.2	-9.2	-8	-7.32308
Apigenin	-7.8	-8.2	-7	-6.8	-6.8	-7.6	-6.8	-8	-9.2	-8	-8.8	-8.7	-6.5	-7.70769
Arachidonic acid	-5.5	-6.3	-4.8	-3.6	-5.1	-6.2	-5.5	-6	-8.4	-3.8	-7	-4.9	-3.5	-5.43077
Arbutin	-7.5	-7.5	-5.7	-5.8	-6	-6.6	-6.7	-7.4	-8.4	-7.1	-7.1	-7.4	-6.8	-6.92308
Arzanol	-7.1	-7.3	-7.1	-6.8	-6.8	-7.5	-6.9	-8.3	-10.7	-8.4	-7.3	-8.1	-6.2	-7.57692
Avicularin	-9.3	-8.9	-7.5	-6.7	-7.1	-8.4	-7.6	-7.7	-8.3	-8.9	-8.2	-9	-7.4	-8.07692
Beta-Amyrin	-7.9	-8.1	-7.9	-7.4	-6.8	-9.7	-8.2	-8.6	1.3	-8.6	-8.8	-9.6	-7.7	-7.53846
Betulin	-7.5	-6.4	-6.8	-6.4	-5.1	-9.3	-7.1	-7.9	-1.6	-7.3	-7.6	-8.7	-6.8	-6.80769
Caffeic acid	-7.2	-7.2	-5.6	-5.6	-5.9	-6.3	-5.6	-6.4	-7.3	-6.3	-7.4	-6.6	-6.3	-6.43846
Caffeoylshikimic acid	-8.6	-8.4	-7	-5.9	-7.2	-8.1	-6.5	-7.8	-9.8	-7.2	-9.2	-7.3	-7.2	-7.70769
Caftaric acid	-7.6	-8.2	-7.2	-6.2	-6.6	-7	-7	-7.6	-9.2	-7.5	-8	-8.4	-7	-7.5
Campesterol	-7.8	-6.5	-8.8	-8.3	-6	-10.1	-8.6	-10.3	-7.2	-7.6	-8.2	-9.4	-7.7	-8.19231
Camphor	-5.6	-5	-4.7	-5	-5.1	-5.9	-4.9	-5.6	-6.6	-5.4	-4.6	-5.5	-5	-5.3
Capsaicin	-6.7	-6.2	-6.6	-5.4	-5.9	-6.4	-6.4	-7.2	-9.7	-6.7	-8.3	-7.2	-6.8	-6.88462
Caryophyllene oxide	-5.7	-5.4	-5.5	-5.8	-6	-7.1	-5.8	-6.9	-8.9	-6.9	-6	-6.9	-6.3	-6.4
Chlorogenic acid	-8.3	-8.3	-7.1	-6.8	-7.2	-7.9	-7.5	-8.4	-10	-8.7	-9.5	-8.7	-8.1	-8.19231
Chrysoeriol	-7.2	-7.7	-7.2	-6.8	-7.2	-7.5	-7	-7.5	-9.2	-8	-9	-8.9	-7.8	-7.76923
Cinnamic acid	-6.3	-6.4	-5.3	-5.1	-5.3	-6.2	-5.6	-6.6	-7.2	-6.4	-7.1	-6.6	-5.7	-6.13846
Cinnamtannin B1	-9.4	-7.8	-8.3	-7.4	-3.2	-9.1	-8.4	-10.7	13	-9.1	-9.2	-10.3	-9.5	-6.87692
Cyanidin-3-glucoside	-7.9	-7.8	-8.4	-5.6	-6.3	-8.8	-7	-7.4	2.1	-8.3	-7.5	-10.1	-7.4	-6.95385
Cyanidin-3-O-galactoside	-8.8	-9.3	-7.4	-7.4	-7.1	-8.1	-7.6	-8.3	-8.5	-8.6	-8	-9	-8.2	-8.17692
Cyanidin-3-O-glucoside	-8.8	-9.3	-7.5	-6.7	-7.7	-7.9	-7.6	-8.8	-9.6	-8.9	-8	-9	-8.3	-8.31538
Cyanidin-3-rutinoside	-8.9	-9.5	-7.8	-6.8	-6.6	-8.8	-7.8	-8.6	-10.9	-9.9	-9.2	-9.5	-9.9	-8.78462
Cyanidin-3-O-arabinoside	-9	-9.4	-7.6	-7.4	-7.1	-8.7	-7.7	-8.6	-9.6	-9.1	-7.9	-9	-7.8	-8.37692
Cycloartanol	-7.5	-7.3	-7.9	-6.7	-6.3	-9.4	-8.7	-8.9	-5.3	-7.1	-8.6	-9	-7.2	-7.68462
Dehydrotomatine	-9	-9.4	-7.7	-6.5	-7.1	-8.9	-7.4	-8.1	-7.5	-7.9	-7.9	-9.3	-8.2	-8.06923
Delphinidin 3-O-galactoside	-7.7	-8.3	-7.4	-7.1	-7	-8.6	-8	-7.9	-9.4	-9.2	-7.5	-9.1	-8.4	-8.12308
Delphinidin 3-O-glucoside	-7.7	-8.3	-7.4	-7	-7.7	-8.2	-7.3	-8.8	-9.2	-8.8	-8.1	-9.2	-7.9	-8.12308
Delphinidin-3-O-arabinoside	-7.9	-8.4	-7.7	-7.3	-7	-7.9	-7.5	-8.4	-9.7	-9.2	-8	-8.9	-7.9	-8.13846
D-limonene	-5.3	-5.8	-4.3	-4.7	-4.4	-5.5	-4.4	-5.8	-6.6	-5.4	-5.3	-5.9	-5.4	-5.29231
Ellagic acid	-7.7	-7.2	-6.9	-6.9	-7.2	-7.8	-7.4	-8.4	-9.1	-8.5	-7.2	-8.6	-8.6	-7.80769
Epicatechin	-8.1	-8.4	-6.4	-6.8	-7.2	-7.6	-6.7	-7.8	-8.8	-7.5	-8.5	-8.3	-7.2	-7.63846
Eriocitrin	-8.7	-8.7	-6.8	-6.4	-7.1	-7.3	-6.9	-8.1	-9.7	-8.2	-7.7	-8.9	-7.9	-7.87692
Erythrodiol	-7.9	-8	-7.6	-7	-6.2	-9.4	-7.7	-8.7	0.2	-7.8	-8.2	-9.6	-7.5	-7.33846
Farnesylacetone C	-6	-5.9	-5.5	-4.6	-5	-6.3	-5	-6.4	-8.7	-4.3	-7.4	-5.4	-3.5	-5.69231
Ferulic acid	-6.6	-6.6	-5.5	-5.4	-5.5	-6.1	-5.6	-6.1	-7.4	-6	-7.2	-6.7	-5.2	-6.14615
Feruloyl-hexoside acid	-7	-7.1	-6.6	-6.2	-7	-7.2	-7.4	-7.3	-8.8	-7.5	-8.5	-8.1	-7.3	-7.38462
Fraxin	-6.6	-6.7	-6.7	-6.6	-6.5	-7	-7.5	-7.6	-8.1	-7.6	-7	-7.9	-7.4	-7.16923
Gallic acid	-6.6	-6.9	-5.2	-5.2	-5.5	-5.8	-6.8	-6.5	-7	-6.3	-6.6	-6.4	-5.8	-6.2
Germacrene B	-5.8	-5.3	-5.9	-5.6	-6.7	-7.1	-6.1	-6.9	-9.4	-7.6	-5.8	-7.2	-6.5	-6.60769
Hesperetin	-7.7	-8.2	-6.9	-6.8	-6.9	-7.5	-6.9	-7.7	-9.4	-7.8	-8.7	-8.7	-9	-7.86154
Hesperidin	-9	-9	-7.9	-7.7	-7.8	-8.7	-8.7	-8.9	-10.7	-9.5	-9.1	-10.1	-8.8	-8.91538
Homocapsaicin	-6.4	-6.4	-6.2	-4.8	-6	-7	-6.2	-7.5	-9.7	-7.2	-8.1	-7	-7.4	-6.91538
Homodihydrocapsaicin	-6	-6.4	-5.9	-5.5	-6.2	-6.5	-6.2	-7.2	-9.1	-6.7	-7.7	-7	-7.6	-6.76923
Hydroquinone	-5.5	-5.8	-3.9	-4.3	-4.3	-4.8	-5	-5	-5.3	-5.2	-5.3	-5.4	-5.4	-5.01538
Isopropylbenzene	-6	-6.2	-4.3	-4.8	-4.4	-5.5	-5.2	-5.8	-6.9	-5.9	-5.7	-5.8	-5.4	-5.53077
Isorhamnetin 3-glucoside	-7.1	-7.4	-7.4	-6.4	-6.7	-7.4	-7.5	-8.1	-9.1	-8.9	-7.5	-9.5	-8.7	-7.82308
Isorhamnetin-rutinoside	-8.7	-8.7	-7.5	-6.9	-7	-7.7	-8.1	-9.3	-9.1	-9.2	-8.9	-9	-8.9	-8.38462
Kaempferol	-8.1	-8.4	-6.8	-6.4	-6.5	-7.4	-7	-7.9	-9.1	-8.2	-7.7	-8.6	-6.8	-7.60769
Kaempferol 3-glucoside	-7.9	-7.4	-7	-6.4	-6.8	-8.2	-7	-8.3	-8.3	-8.7	-7.8	-9.2	-8.6	-7.81538
Kaempferol 3-glucuronide	-7.7	-7.4	-7	-6.4	-7.1	-8.2	-7.1	-8.3	-8.3	-9.2	-7.8	-9.2	-7.5	-7.78462
Kaempferol 3-O-(6''-O-acetyl)glucoside	-10.1	-8.9	-7.7	-7.3	-6.6	-8.8	-7.5	-8.6	-7.8	-9.3	-7.2	-9.1	-9.4	-8.33077
Kaempferol 3-O-glucuronide	-7.6	-7.7	-7.6	-7	-7.9	-8.6	-7.6	-9	-8.6	-9.8	-8.2	-9.4	-9.5	-8.34615
Kaempferol-3-rhamnoside	-8	-8.4	-7.1	-7.3	-7.7	-8.2	-7.6	-8.2	-8.5	-9.6	-7.5	-9.5	-8.5	-8.16154
Kaempferol-pentoside	-8.9	-8.7	-7.2	-6.8	-7.3	-7.9	-7.6	-8.2	-9.1	-9.6	-7.3	-9	-8.2	-8.13846
Laricitrin-3-galactoside	-7.5	-7.3	-6.9	-6.7	-6.8	-7.7	-7.6	-8.1	-8.3	-8.8	-7.4	-8.3	-7.9	-7.63846
Laricitrin-3-glucoside	-7.7	-7.8	-7	-7.7	-7.5	-7.6	-7.4	-8.2	-8.6	-8.7	-7.1	-9.3	-8	-7.89231
Laricitrin-3-glucuronide	-8.3	-8.2	-7.2	-7.1	-6.8	-8.3	-7.6	-8.8	-9.4	-9.3	-7.9	-9.4	-8.9	-8.24615
Limonene	-5.5	-5.8	-5	-4.8	-4.7	-5.5	-4.9	-6	-7	-5.7	-6.3	-6	-5.5	-5.59231
Linoleic acid	-5.6	-5.4	-5.4	-3.5	-5	-5.6	-4.3	-4.8	-7.8	-3.7	-6.3	-4.7	-4.9	-5.15385
Lutein	-7.1	-7.3	-7.3	-7.1	-4.5	-7.7	-7.4	-8.9	-7.4	-6.5	-8.5	-8.5	-7	-7.32308
Luteolin	-8.5	-8.9	-7.1	-6.8	-7.2	-7.9	-7.6	-7.9	-9.5	-8.4	-9.2	-8.8	-7.5	-8.1
Luteolin-7-O-apiofuranosyl(1?2)glucopyranosideï¿½	-8.5	-8.9	-7.1	-6.9	-7.2	-7.9	-7.6	-8.3	-9.6	-8.3	-9.2	-8.8	-7.8	-8.16154
Luteolin-7-O-glucopyranoside (Cynaroside)	-8.9	-9.4	-7.9	-7.2	-7.5	-8.3	-7.9	-8.8	-9.7	-9.6	-8.9	-10.6	-8	-8.66923
Malvidin 3-glucoside	-7.4	-7.5	-7.1	-6.5	-7.4	-8.1	-7.5	-7.8	-9.7	-9	-7.6	-8.8	-7.6	-7.84615
Malvidin-3-O-arabinoside	-7.2	-7.1	-7.7	-6.6	-7	-7.7	-6.9	-7.5	-8.8	-7.4	-7.1	-8.3	-7.2	-7.42308
Malvidin-3-O-galactoside	-7.2	-7	-6.6	-6.6	-6.7	-7.5	-6.8	-7.3	-7	-7.7	-6.9	-7.3	-7.1	-7.05385
Malvidin-3-O-glucoside	-7.3	-7.7	-6.9	-6.4	-7.2	-7.2	-6.7	-8	-7.8	-7.8	-7	-7.7	-7.2	-7.3
Myricetin	-7.5	-7.9	-7	-7	-6.9	-7.4	-6.9	-8.4	-9.4	-8.3	-7.1	-8.8	-8.2	-7.75385
Myricetin-3-glucuronide	-8.2	-7.7	-7.3	-7.2	-6.8	-8.2	-7.8	-8.7	-9.4	-9.2	-7.9	-9.9	-9.1	-8.26154
Myricetin-3-rhamnoside	-8.2	-8.3	-7.5	-7.3	-7.3	-8.6	-7.8	-8.4	-9.4	-9.7	-7.5	-9.5	-8.5	-8.30769
Myristic acid	-5.3	-5.8	-4.8	-4.1	-4.7	-4.9	-4.6	-5.3	-7.2	-4.1	-6.2	-4.9	-4.7	-5.12308
Naringenin	-8.3	-8.5	-6.6	-6.5	-6	-7.3	-6.4	-8.2	-9	-7.8	-8	-8	-7.3	-7.53077
Naringin	-8.7	-9.1	-8.8	-7.6	-7.3	-8.7	-8.1	-9.3	-9.2	-10.6	-8.8	-10.1	-9.1	-8.87692
N-caffeoylputrescine	-7	-7.4	-5.8	-5.7	-6.3	-6.8	-5.7	-6.9	-7.8	-6.8	-7.9	-7.1	-5.8	-6.69231
Neoeriocitrin	-9.2	-9.7	-8.9	-7.6	-7.4	-8.5	-8.4	-9.8	-9.6	-9.2	-8.3	-10.1	-8.9	-8.89231
Neohesperidin	-8.6	-9.4	-8.7	-7.2	-7.6	-8.8	-8.3	-9.5	-9.4	-9	-9.3	-9.6	-9.2	-8.81538
Nonacosane	-4.1	-4.6	-4.1	-4.1	-4.8	-5.6	-4.5	-5.9	-7.7	-4.6	-5.7	-5.2	-4.4	-5.02308
Nordihydrocapsaicin	-6.8	-6.7	-6	-5.2	-5.9	-6.4	-6.5	-6.9	-8.8	-6	-8	-6.9	-7.3	-6.72308
Oleic acid	-5	-5.5	-4.4	-3.4	-5.1	-5.2	-4.7	-5.8	-8	-3.8	-6.1	-4.4	-5.4	-5.13846
Palmitic acid	-5.5	-5.6	-4.2	-3.4	-4.8	-5.1	-4.6	-4.9	-7.3	-4	-6.4	-4.5	-3.3	-4.89231
Palmitoleic acid	-5.7	-5.8	-5.2	-3.8	-5	-5.5	-4.6	-5.5	-7.8	-3.7	-6.4	-4.8	-4.7	-5.26923
P-coumaric acid	-6.3	-6.5	-5.3	-5.3	-5.4	-5.9	-5.6	-6.4	-7.2	-6.3	-7	-6.7	-5.5	-6.10769
P-coumaroyl-hexoside acid	-7.9	-7.9	-7.1	-6.8	-7.6	-7.8	-7.4	-7.8	-9.4	-8.4	-8.7	-8.2	-6.6	-7.81538
P-Coumaroylquinic acid	-7.6	-7.5	-7.1	-6.7	-7.1	-8	-7.2	-7.8	-9.2	-7.5	-8.4	-8.8	-7.6	-7.73077
Pentacosane	-4.5	-4.5	-4.9	-3.8	-4	-5.4	-4.3	-5.8	-7.4	-4.6	-6.5	-5.4	-4.4	-5.03846
Pentadecanoic acid	-5.4	-5.8	-4.8	-4.1	-4.7	-5.3	-4.6	-5	-7.3	-4.8	-5.7	-4.9	-3.4	-5.06154
Peonidin 3-glucoside	-7.2	-7.5	-7.6	-6.6	-6.4	-7.7	-6.8	-8.1	-7.8	-8.1	-7.1	-8.7	-6.6	-7.4
Peonidin 3-rutinoside	-8.4	-8.6	-7.8	-7.3	-6.7	-8.4	-7.4	-8.4	-9.5	-9.3	-7.9	-9.5	-8.8	-8.30769
Peonidin-3-O-arabinoside	-7.3	-7.6	-7.8	-6.7	-7	-8.1	-7.4	-7.6	-7	-8	-7.8	-8.7	-7.3	-7.56154
Peonidin-3-O-galactoside	-7.4	-8	-7.2	-6.3	-6.7	-8.6	-7	-7.6	-7.7	-8.2	-7.4	-8.5	-7.2	-7.52308
Peonidin-3-O-glucoside 2	-7.2	-7.6	-7.6	-6.4	-6.8	-8	-7.4	-8.5	-9.5	-8.1	-7.1	-8.6	-8.4	-7.78462
Petunidin-3-O-arabinoside	-7.8	-7.7	-7.7	-6.8	-6.8	-7.7	-7	-7.6	-9.4	-7.7	-7.2	-8.5	-6.8	-7.59231
Petunidin-3-O-galactoside	-7.2	-6.7	-6.8	-6.1	-6.7	-7.3	-7.7	-7.3	-6.4	-7.6	-6.9	-8.5	-8	-7.16923
Petunidin-3-O-glucoside	-7.7	-7.6	-7.4	-6.6	-7.8	-8	-7.3	-7.9	-9.5	-9.2	-7.4	-9.3	-7.8	-7.96154
Phloridzin	-7.9	-8.1	-6.6	-6.4	-6.8	-7.9	-7.3	-7.9	-9.6	-8.2	-8	-8.5	-8	-7.78462
Procyanidin A1	-9.3	-9.6	-8.5	-7.8	-7.4	-9.3	-7.9	-9.7	-0.8	-9.5	-10	-9.7	-8.8	-8.33077
Procyanidin A2	-9	-9.1	-7.9	-7.8	-7.7	-9.1	-7.9	-9.1	-1	-9.4	-9.9	-9.9	-10	-8.29231
Procyanidin B1	-10.2	-7.9	-7.8	-8	-8	-9.2	-7.2	-9.5	-4.9	-8.8	-8.3	-9.5	-9.1	-8.33846
Procyanidin B2	-10.1	-8	-7.8	-7.8	-7.3	-9.3	-7.7	-9.2	-3	-10	-8.1	-9.4	-8.9	-8.2
Procyanidin B7	-8.7	-8.2	-8.1	-7.8	-7.6	-8.8	-7.7	-9	-7.6	-10.4	-8.2	-9.7	-8.3	-8.46923
Procyanidin C1	-9.1	-8.4	-8	-7.5	-5	-9.7	-8.2	-9.5	14	-9.8	-9.2	-9.8	-9	-6.86154
Protocatechuic acid	-6.7	-7.1	-4.9	-5.2	-5.5	-5.8	-6.4	-6.1	-7	-6.2	-6.8	-5.9	-5.9	-6.11538
Quercetin	-8.8	-9.1	-7	-6.7	-6.7	-7.7	-7.4	-8.1	-9.4	-8.2	-7.8	-8.8	-8	-7.97692
Quercetin 3-(6''-acetylglucoside)	-8.6	-8.7	-8	-6.5	-7.3	-8.1	-7.4	-8.5	-8.8	-9.1	-8.2	-8.5	-8.7	-8.18462
Quercetin 3-galactoside (hyperoside)	-8.5	-8	-7.6	-7	-7	-8	-7.2	-8.4	-8	-8.4	-7	-9.4	-9	-7.96154
Quercetin 3-glucoside (isoquercitrin)	-8.7	-7.8	-7.7	-7.2	-6.8	-7.7	-7.5	-8.8	-8.6	-9	-7.7	-9.8	-8.9	-8.16923
Quercetin 3-glucuronide	-9.3	-9.3	-7.4	-7.1	-7.8	-8.7	-7.9	-8.5	-9.6	-9.4	-7.4	-9.5	-8	-8.45385
Quercetin 3-O-glucoside	-8.1	-7.8	-7.7	-7.2	-6.8	-7.7	-8	-8.2	-8.5	-9	-7.5	-9.8	-8.8	-8.08462
Quercetin 3-O-glucuronide	-9.4	-8.2	-7.3	-7.3	-6.9	-8.3	-7.7	-8.9	-10.4	-8.8	-8.2	-9.7	-9.2	-8.48462
Quercetin 3-rutinoside (rutin)	-8.2	-8.7	-7.9	-6.8	-6.9	-8.7	-8.6	-9	-8.7	-9.9	-8.2	-9.2	-9.6	-8.49231
Quercetin-3-arabinoside	-8	-8.5	-7.6	-7.1	-7.4	-8	-8.3	-8.3	-8.6	-9.2	-8.6	-8.7	-8.3	-8.2
Quercetin-3-galactoside	-8.6	-8.1	-7.4	-6.9	-7	-7.7	-7.3	-8.5	-8	-8.9	-7.4	-9.3	-8.9	-8
Quercetin-3-glucoside	-8	-7.8	-7.7	-7.2	-6.8	-8.1	-7.2	-8.6	-8.4	-8.8	-7.5	-9.8	-8.8	-8.05385
Quercetin-3-glucuronide	-9.3	-8.6	-7.7	-7.1	-7.7	-8.5	-7.9	-8.4	-9.2	-9.5	-7.5	-9.4	-7.6	-8.33846
Quercetin-3-O-arabinoside	-8.7	-8.5	-7.6	-7.2	-7.4	-8.1	-7.5	-8.2	-8.6	-8.7	-8.6	-8.7	-8.1	-8.14615
Quercetin-3-O-galactoside	-8.4	-8.4	-7.5	-7.2	-7.1	-8	-7.2	-8	-7.8	-8.6	-7	-9.3	-8.9	-7.95385
Quercetin-3-O-glucoside	-8.6	-7.8	-7.7	-7	-6.8	-7.7	-8	-8.9	-8.5	-9	-7.5	-9.8	-8.8	-8.16154
Quercetin-3-O-glucoside-7-O-glucuronide	-9.3	-8.2	-7.4	-7.6	-6.8	-8.4	-7.9	-9	-9.3	-10.1	-7.6	-9.5	-8.7	-8.44615
Quercetin-3-O-pentosyl-rutinoside	-8.4	-8.3	-7.8	-7.3	-7	-8.5	-7.7	-8.6	-8.8	-9.3	-8.3	-9.7	-8.9	-8.35385
Quercetin-3-O-rhamnoside	-8.3	-8.2	-7.4	-7.1	-7.2	-8.6	-7.2	-8	-9	-9.3	-7.6	-8.6	-7.8	-8.02308
Quercetin-3-O-xyloside	-8.6	-9	-7.4	-7.3	-6.9	-8.4	-7.4	-8.3	-8.3	-9.3	-7.7	-8.9	-8.5	-8.15385
Quercetin-3-rhamnoside	-8.3	-8.2	-7.4	-7.1	-7.2	-8.6	-8.3	-8	-9	-8.6	-7.7	-8.6	-7.4	-8.03077
Quercetin-3-rutinoside (rutin)	-8.2	-8.5	-8.5	-7.1	-7.8	-8.4	-8.2	-8.6	-8	-9.2	-8.3	-10.3	-9.7	-8.52308
Quercetin-7-rhamnoside	-9.4	-10	-7.7	-7.6	-6.8	-8.1	-8.2	-9.5	-9.2	-8.2	-9.1	-9.8	-8.5	-8.62308
Resveratrol	-6.8	-7	-6.2	-6	-6.3	-6.8	-6.1	-7.6	-8.6	-7.3	-8.6	-8.2	-6.4	-7.06923
Sabinene	-6	-5.9	-4.7	-5.1	-4.9	-5.8	-4.7	-6	-6.5	-5.5	-5.8	-5.8	-5.7	-5.56923
Sinapinic acid	-6.5	-6.5	-5.6	-5.3	-5.8	-5.8	-5.8	-6	-7.4	-6.3	-6.4	-6.3	-5.2	-6.06923
Sitosterol	-7.9	-7.6	-7.3	-7.2	-6.6	-9.9	-8.5	-9.1	-4.7	-8.6	-7.9	-9.1	-7.4	-7.83077
Spathulenol	-6.6	-6.4	-5.3	-6	-6.8	-7.2	-5.4	-6.8	-8.3	-6.5	-6	-7.2	-6.8	-6.56154
Squalene	-5.6	-5.8	-6	-5.1	-5	-6.5	-6.3	-6.9	-10.4	-6.2	-8.6	-6.8	-6.5	-6.59231
Stearic acid	-5.1	-5.3	-4.8	-3.6	-4.5	-5.4	-3.6	-5.5	-7.5	-4.1	-6.4	-4.9	-3.8	-4.96154
Stearic acid	-4.8	-5.4	-4.7	-3.6	-4.5	-5.3	-4.7	-4.9	-7.4	-4.1	-6.3	-4.5	-5.3	-5.03846
Stigmasta-3,5-dien	-7.9	-7.6	-8.4	-8.1	-6.3	-10.2	-8.6	-10.6	-8.3	-8.6	-8.7	-9.2	-10	-8.65385
Syringetin-3-galactoside	-6.8	-7.2	-7.4	-6.4	-7	-7.6	-6.8	-7.8	-8	-8.9	-6.8	-8.6	-7.4	-7.43846
Syringetin-3-glucoside	-6.7	-6.7	-6.7	-6.6	-7	-7.8	-6.9	-7.4	-8.3	-8.7	-6.8	-8.9	-7.1	-7.35385
Syringic acid	-5.4	-5.6	-5.4	-5.3	-5.3	-5.4	-6.5	-5.8	-6.3	-5.6	-5.2	-6.3	-5.7	-5.67692
Taraxasterol	-7.9	-7.1	-7.7	-7.7	-6.3	-10.1	-8.2	-9.4	1.1	-8.7	-8.5	-9.6	-8.2	-7.56154
Terpinyl acetate	-5.9	-5.9	-5.2	-5.4	-5.6	-6.8	-5.1	-6.5	-7.3	-6	-5.8	-6	-5	-5.88462
Tomatidenol	-9.7	-9.7	-8.3	-7.9	-5.3	-9.5	-8.3	-9.9	-4.3	-9.7	-10.4	-9.8	-10.3	-8.7
Tomatidine	-9.4	-9.7	-7.8	-7.9	-5.5	-10	-8.8	-10.3	-5.9	-9.3	-10.3	-10.4	-9.9	-8.86154
Trans-caryophyllene	-6.1	-5.1	-5.8	-5.8	-6.2	-7.1	-5.9	-7	-8.7	-6.9	-5.8	-7.3	-6.6	-6.48462
Ursolic acid	-7.3	-6.9	-8.3	-8.2	-6.2	-10.5	-8.2	-9.5	6	-9.3	-8.3	-10.1	-9	-7.36923
Vanillic acid	-6.4	-6.8	-5.3	-5.2	-5.5	-5.7	-6.6	-5.7	-6.7	-5.6	-6.4	-5.9	-6.2	-6
Average per protein	-7.52632	-7.51404	-6.79649	-6.34503	-6.44152	-7.63158	-6.90702	-7.80234	-7.66082	-7.7848	-7.66316	-8.18012	-7.36608	-7.35533
Most favourable binding pose	-10.2	-10	-8.9	-8.3	-8	-10.5	-8.8	-10.7	-11.5	-11	-10.4	-10.6	-10.3	-8.91538

## Sheet: E7.STP_PlantSeedComponents
Plum seed extract component	Predicted target (top 6 hits)		Uniques			6 common targets in "SwissTargets" and "Gene cards" for plum seed extract
(E)-3,3′-dimethoxy-4,4′-dihydroxystilbene	NQO2		Plum seed extract component	Predicted target (top 6 hits)		NQO2
(E)-3,3′-dimethoxy-4,4′-dihydroxystilbene	CYP1A2		(E)-3,3′-dimethoxy-4,4′-dihydroxystilbene	NQO2		NFE2L2
(E)-3,3′-dimethoxy-4,4′-dihydroxystilbene	CYP1B1		5-hydroxymethylfurfural	CYP1A2		MTOR
(E)-3,3′-dimethoxy-4,4′-dihydroxystilbene	CYP1A1		Amygdalin	CYP1B1		GSK3B
(E)-3,3′-dimethoxy-4,4′-dihydroxystilbene	PTGS1		Coniferyl aldehyde	CYP1A1		TERT
5-hydroxymethylfurfural	PDK1		Coumaric acid	PTGS1		BCL2
Amygdalin	FUCA1		Dihydrodehydrodiconiferyl alcohol	PDK1
Amygdalin	SLC6A2		Scopoletin	FUCA1
Amygdalin	VEGFA		Syringic acid	SLC6A2
Amygdalin	FGF1		Rutin	VEGFA
Amygdalin	HPSE		Epicatechin	FGF1
Amygdalin	FUCA1		Ferulic acid	HPSE
Coniferyl aldehyde	GAA		Gallic acid	GAA
Coniferyl aldehyde	APP		0	APP
Coniferyl aldehyde	CA2			CA2
Coniferyl aldehyde	CA1			CA1
Coniferyl aldehyde	CA9			CA9
Coniferyl aldehyde	NFE2L2			NFE2L2
Coumaric acid	CA5B			CA5B
Coumaric acid	CA2			CA7
Coumaric acid	CA7			CA3
Coumaric acid	CA1			CA6
Coumaric acid	CA3			CYP11B1
Coumaric acid	CA6			MTOR
Dihydrodehydrodiconiferyl alcohol	CYP11B1			DRD2
Dihydrodehydrodiconiferyl alcohol	MTOR			GSK3B
Dihydrodehydrodiconiferyl alcohol	DRD2			CDK2
Dihydrodehydrodiconiferyl alcohol	GSK3B			ABCB1
Dihydrodehydrodiconiferyl alcohol	CDK2			CA12
Dihydrodehydrodiconiferyl alcohol	ABCB1			CA13
Scopoletin	CA7			CA14
Scopoletin	CA12			HMGCR
Scopoletin	CA9			PTGDR2
Scopoletin	CA13			NMUR2
Scopoletin	CA1			ADRA2A
Scopoletin	CA14			ADRA2C
Syringic acid	HMGCR			ACHE
Syringic acid	CA2			AKR1B1
Syringic acid	CA7			TERT
Syringic acid	CA1			MAPK14
Syringic acid	CA3			PGD
Syringic acid	CA6			BCL2
Rutin	PTGDR2			MAPT
Rutin	NMUR2			DNMT1
Rutin	ADRA2A			CHRNA7
Rutin	ADRA2C			AMPD3
Rutin	ACHE
Rutin	AKR1B1
Epicatechin	TERT
Epicatechin	MAPK14
Epicatechin	PGD
Epicatechin	BCL2
Epicatechin	MAPT
Epicatechin	DNMT1
Ferulic acid	CHRNA7
Ferulic acid	CA2
Ferulic acid	CA7
Ferulic acid	CA1
Ferulic acid	CA6
Ferulic acid	CA12
Gallic acid	AMPD3
Gallic acid	CA2
Gallic acid	CA7
Gallic acid	CA1
Gallic acid	CA3
Gallic acid	CA6
